# Supplementary material for: Dissecting the causal effect between gut microbiota, DHA, and urate metabolism: A large-scale bidirectional Mendelian randomization
Source: Front Immunol. 2023 Mar 30;14:1148591. doi: 10.3389/fimmu.2023.1148591 (PMC10097983; doi:10.3389/fimmu.2023.1148591)
Supplement: Supplementary file 4 [file Table_1.xls]

## Sheet: Catalogue
Supplementary material
Dissecting the causal effect between gut microbiota, DHA, and urate metabolism: a large-scale bidirectional Mendelian randomization
Hou T, et al.
Catalogue
Table S1. STROBE-MR checklist of the present study.
Table S2. Sources and description of summary statistics used in the study.
Table S3. Used IVs for 211 gut microbiota taxa from MiBioGen.
Table S4. Used IVs for 205 gut microbiota metabolism pathways from DMP.
Table S5. Used IVs of gout from GBMI and urate level from meta 76 biobanks.
Table S6. MR results of gut microbiota on gout.
Table S7. MR results of gut microbiota on urate level.
Table S8. MR results of gout on gut microbiota.
Table S9. MR results of urate level on gut microbiota.
Table S10. Results of single variate and bivariate LDSC (microbiota and gout).
Table S11. Results of single variate and bivariate LDSC (microbiota and urate level).
Table S12. MR results of microbiota metabolism pathways on gout.
Table S13. MR results of microbiota metabolism pathways on urate level.
Table S14. MR results of gout on microbiota metabolism pathways.
Table S15. MR results of urate level on microbiota metabolism pathways.
Table S16. Pleiotropyof all MR results.
Table S17. Heterogeneity of all MR results.
Table S18. MR results of gut microbiota on DHA level.
Table S19. Sensitivity analysis of Bifidobacteriaceae on urate level via PUFAs.

## Sheet: Table S1
Table S1. STROBE-MR checklist of the present study.
No.	Section	Checklist item	Position
1	Title and abstract	Indicate MR as the study’s design in the title and the abstract as a main purpose of the study	Title, Abstract
2	Background	Explain the scientific background and rationale for the reported study. Explain the exposure and a plausible potential causal relationship between exposure and outcome. Justify why MR is a helpful method to address the study question.	Intro. P1-P2
3	Objectives	State specific objectives clearly, including prespecified causal hypotheses. State that MR is a method that intends to estimate causal effects.	Intro: P2
4a	Study design and data sourses	Setting: Describe the study design (two-sample MR) and the underlying population . Describe the setting, locations, and relevant dates, including periods of recruitment, exposure, follow-up, and data collection.	Method: Study design, Table S1
4b		Participants: Report the eligibility criteria and the sources and methods of selection of participants. Report the sample size and whether any power or sample size calculations were carried out prior to the main analysis.	Method-exposure Table S1
4c		Describe measurement, quality control, and selection of genetic variants.	Method-exposure
4d		For each exposure, outcome, and other relevant variables, describe methods of assessment and diagnostic criteria for diseases.	Table S1, Exposure and outcome selection
4e		Provide details of ethics committee approval and participant informed consent, if relevant.	Method- P1
5	Assumptions	Explicitly state the 3 core instrumental variable (IV) assumptions for the main analysis (relevance, independence, and exclusion restriction), as well assumptions for any additional or sensitivity analysis.	Method- Study design, Fig 1
6a	Statistical methods:	Describe how quantitative variables were handled in the analyses.	Method-exposure
6b		Describe how genetic variants were handled in the analyses and, if applicable, how their weights were selected
6c		Describe the MR estimator and related statistics. Detail the included covariates and, in case of 2-sample MR, whether the same covariate set was used for adjustment in the 2 samples.	Method-statistics analysis,
6d		Explain how missing data were addressed.	Method-exposure
6e		Indicate how multiple testing was addressed (Bonferroni correction)	Method-statistics analysis
7	Assessment of assumptions	Describe any methods or prior knowledge used to assess the assumptions or justify their validity	Method-last P
8	Sensitivity analyses and additional analyses	Describe any sensitivity analyses or additional analyses performed (eg, comparison of effect estimates from different approaches, independent replication, bias analytic techniques, validation of instruments, simulations).	Method-statistics analysis,
9a	Software and preregistration	Name statistical software and package(s), including version and settings used.	Method-statistics analysis
9b		State whether the study protocol and details were preregistered (as well as when and where).	N/A
10a	Descriptive data	Report the numbers of individuals at each stage of included studies and reasons for exclusion. Use of a flow diagram.	Table S1, Figure 1
10b		Report summary statistics for phenotypic exposure , outcomes, and other relevant variables (eg, means, SDs, proportions).	Table S1,
10c		If the data sources include meta-analyses of previous studies, provide the assessments of heterogeneity across these studies.	N/A
10d		For 2-sample MR:
		i. Provide justification of the similarity of the genetic variant–exposure associations between the exposure and outcome samples.	Method-statistics analysis,
		ii. Provide information on the number of individuals who overlap between the exposure and outcome studies.	Results-sensitive analysis
11a	Main results	Report the associations between genetic variant and exposure and between genetic variant and outcome, preferably on an interpretable scale.	Results-P1,
11b		Report MR estimates of the relationship between exposure and outcome and the measures of uncertainty from the MR analysis, on an interpretable scale, such as odds ratio or relative risk per SD difference.	Results-MR estimate, Figure 2-3
11c		If relevant, consider translating estimates of relative risk into absolute risk for a meaningful time period.	N/A
11d		Consider plots to visualize results (eg, forest plot, scatterplot of associations between genetic variants and outcome vs between genetic variants and exposure).	Figure 1-5
12a	Assessment of assumptions	Report the assessment of the validity of the assumptions by removing confounders-related SNPs.	Results-sensitive analysis
12b		Report any additional statistics (eg, assessments of heterogeneity across genetic variants, such as I2, Q statistic).	Results-sensitive analysis
13a	Sensitivity analyses and additional analyses	Report any sensitivity analyses to assess the robustness of the main results to violations of the assumptions.	Results-sensitive analysis,
13b		Report results from other sensitivity analyses or additional analyses	Results-sensitive analysis
13c		Report any assessment of the direction of the causal relationship.	Results, Table 1
13d		When relevant, report and compare with estimates from other RCTs and meta-analyses.	N/A
13e		Consider additional plots to visualize results.	All figure
14	Key results	Summarize key results with reference to study objectives.	Discuss. P1
15	Limitations	Discuss limitations of the study, taking into account the validity of the IV assumptions, other sources of potential bias, and imprecision. Discuss both direction and magnitude of any potential bias and any efforts to address them.	Discuss. P5-6
16a	Interpretation	Meaning: Give a cautious overall interpretation of results in the context of their limitations and in comparison with other studies.	Discuss., P1
16b		Mechanism: Discuss underlying biological mechanisms that could drive a potential causal relationship between the investigated exposure and the outcome, and whether the gene-environment equivalence assumption is reasonable. Use causal language carefully, clarifying that IV estimates may provide causal effects only under certain assumptions.	Discussion
16c		Clinical relevance: Discuss whether the results have clinical or public policy relevance, and to what extent they inform effect sizes of possible interventions.
17		Discuss the generalizability of the study results (a) to other populations, (b) across other exposure periods/timings, and (c) across other levels of exposure.
18	Funding	Describe sources of funding and the role of funders in the present study.	Funding
19	Data and data sharing	Provide the data used to perform all analyses or report where and how the data can be accessed, and reference these sources in the article.	Table S1
20	Conflicts of interest	All authors should declare all potential conflicts of interest.	Declaration
Three fundamental assumptions
a. The instrument variables (IVs) must be associated with exposures;
b. The IVs must not be associated with any confounders, such as age, sex, lifestyle;
c. The IVs must influence the outcomes only through exposures and not through any direct or alternative pathways.

## Sheet: Table S2
Table S2. Sources and description of summary statistics used in the study.
Phenotype	Detail info.	Sample size	Ancestry	Available year	Dataset source	PMID
Gut microbiota abundance	211 gut microbiota taxa	18340	Multiple (85% Eur)	2021	MiBioGen: Kurilshikov et al.	33462485
Gut microbiota metabolism	205 metabolism pathways	7738	Eur	2022	DMP: Lopera et al.	35115690
Host gout	Gout from 24 biobanks	1,448,128 (37,105 cases)	Multiple (72% Eur)	2021	GBMI: Zhou et al.	/
Host gout	Gout from 14 biobanks	1,069,839 (30,549 cases)	Eur	2021	GBMI: Zhou et al.	/
Host serum urate level	Human serum urate levels	288649	Eur	2019	Tin et al.	31578528
Host serum DHA level	Ratio of DHA to total fatty acids	114999	Eur	2020	Richardson et al.	35213538
Abbreviation: DMP: Dutch Microbiome Project; GBMI: Global Biobank Meta-analysis Initiative; DHA: Docosahexaenoic acid.

## Sheet: Table S3
Table S3. Used IVs for 211 gut microbiota taxa from MiBioGen.
taxonomy	SNP	Chr	pos	other_allele	effect_allele	beta	se	p	Sample size
class.Actinobacteria.id.419	rs6660520	1	207003553	G	A	0.0711483	0.0134495	1.10652e-07	16308
class.Actinobacteria.id.419	rs72767435	15	94852795	C	T	-0.126352	0.0273626	2.56804e-06	12898
class.Actinobacteria.id.419	rs134366	22	35567355	A	G	0.111877	0.023501	1.50428e-06	14302
class.Actinobacteria.id.419	rs11745923	5	475408	T	G	0.0563759	0.0115529	1.58131e-06	16312
class.Actinobacteria.id.419	rs1515761	10	126110032	C	T	0.0762317	0.0169884	4.96362e-06	15525
class.Actinobacteria.id.419	rs12899991	15	49208992	T	A	0.0719923	0.0154661	4.02818e-06	16182
class.Actinobacteria.id.419	rs12049045	1	114665485	G	A	0.0510452	0.0114325	8.62622e-06	16311
class.Actinobacteria.id.419	rs1376754	2	161611969	A	G	0.0509242	0.0112503	6.71385e-06	16182
class.Actinobacteria.id.419	rs11655079	17	75348675	C	T	-0.0560674	0.0124286	5.92512e-06	16309
class.Actinobacteria.id.419	rs7700479	5	18019549	A	T	-0.0769653	0.0173933	8.62148e-06	16313
class.Actinobacteria.id.419	rs80083040	8	65654844	G	T	0.155784	0.0348017	8.62105e-06	8003
class.Actinobacteria.id.419	rs961091	7	95654718	A	G	0.0501255	0.011255	8.67593e-06	16311
class.Actinobacteria.id.419	rs4945008	11	71221248	G	A	0.0540741	0.0121393	5.39237e-06	16313
class.Actinobacteria.id.419	rs10841473	12	20378911	C	G	-0.0583765	0.0123353	2.5936e-06	16311
class.Actinobacteria.id.419	rs182549	2	136616754	T	C	0.111489	0.012066	3.79006e-20	16313
class.Actinobacteria.id.419	rs7322849	13	112859829	C	T	0.0944467	0.0192976	6.20794e-07	16313
class.Actinobacteria.id.419	rs8047955	16	81776768	G	A	0.0575815	0.0116762	8.33727e-07	16306
class.Actinobacteria.id.419	rs857444	6	14617591	T	C	0.0509553	0.011539	8.92233e-06	16312
class.Alphaproteobacteria.id.2379	rs12977163	19	28641647	C	G	0.0690234	0.0153829	7.14185e-06	9115
class.Alphaproteobacteria.id.2379	rs140912403	9	95517807	T	C	-0.160677	0.0317708	6.20363e-07	8520
class.Alphaproteobacteria.id.2379	rs34569731	2	75630344	G	A	0.0705145	0.0157564	7.37916e-06	9115
class.Alphaproteobacteria.id.2379	rs10803434	1	14238305	T	A	-0.0692742	0.0148866	3.55434e-06	9115
class.Alphaproteobacteria.id.2379	rs7960664	12	89471235	A	G	0.0969489	0.0215149	8.84301e-06	9596
class.Alphaproteobacteria.id.2379	rs17061716	3	59982336	C	G	0.0927341	0.0207569	9.33258e-06	9465
class.Alphaproteobacteria.id.2379	rs62285697	3	176407911	T	C	0.0805256	0.0180912	9.75933e-06	9115
class.Alphaproteobacteria.id.2379	rs55876211	3	84471266	T	C	-0.080811	0.0184159	7.53639e-06	9589
class.Alphaproteobacteria.id.2379	rs76784716	2	169033340	G	A	0.133271	0.0267738	5.09141e-07	9593
class.Alphaproteobacteria.id.2379	rs9813022	3	13726736	G	A	-0.0751277	0.0153867	1.05333e-06	9593
class.Bacilli.id.1673	rs11110282	12	100585559	G	A	-0.101189	0.0217379	4.85442e-06	16026
class.Bacilli.id.1673	rs111552159	4	184681021	G	C	0.128032	0.0286921	9.12818e-06	11350
class.Bacilli.id.1673	rs11730038	4	98049499	A	G	-0.0630747	0.0128717	1.96025e-06	17377
class.Bacilli.id.1673	rs12797734	11	8332350	C	T	0.0572158	0.0126793	7.21166e-06	16902
class.Bacilli.id.1673	rs1595463	2	231723657	A	C	0.0476864	0.0108547	7.9738e-06	17358
class.Bacilli.id.1673	rs1962325	3	4800550	G	C	0.0554219	0.0114789	1.38434e-06	17356
class.Bacilli.id.1673	rs2952251	8	10143164	G	A	-0.0598868	0.0123903	1.07895e-06	17360
class.Bacilli.id.1673	rs34989881	19	51959855	G	A	0.111056	0.0246039	6.54586e-06	12966
class.Bacilli.id.1673	rs35344081	16	991253	A	G	0.0619529	0.0127066	1.01498e-06	17374
class.Bacilli.id.1673	rs4028634	17	40835649	C	T	0.0520614	0.0109842	2.2076e-06	17377
class.Bacilli.id.1673	rs57872228	1	200418805	T	C	-0.0714773	0.0146647	9.21977e-07	17375
class.Bacilli.id.1673	rs694949	15	58738075	G	A	-0.081146	0.0180042	7.59585e-06	16600
class.Bacilli.id.1673	rs28564647	9	101101172	G	T	-0.0613034	0.0137579	7.81199e-06	17368
class.Bacilli.id.1673	rs7666190	4	151687420	A	C	-0.104044	0.0247934	8.46829e-06	10436
class.Bacilli.id.1673	rs4459992	4	7431487	C	T	0.0535854	0.0116362	4.29836e-06	17362
class.Bacilli.id.1673	rs13068444	3	64398863	G	A	0.0601035	0.0136407	9.53048e-06	17260
class.Bacilli.id.1673	rs74352383	6	67570929	A	T	-0.104496	0.0217083	1.52752e-06	16519
class.Bacilli.id.1673	rs74663707	3	184371224	T	C	0.0979154	0.0224074	8.45686e-06	15769
class.Bacilli.id.1673	rs76717940	3	94153993	A	T	0.156331	0.0325945	1.0725e-06	8017
class.Bacilli.id.1673	rs77558518	5	174173171	G	A	-0.107255	0.0222879	1.33772e-06	15836
class.Bacilli.id.1673	rs78938557	7	36349586	C	T	0.108007	0.0232858	1.06891e-06	15226
class.Bacilli.id.1673	rs9581006	13	24973509	T	C	0.225309	0.0467697	1.79458e-06	4253
class.Bacteroidia.id.912	rs11146701	10	39062269	G	A	0.0473596	0.010541	7.08228e-06	18220
class.Bacteroidia.id.912	rs111845179	14	59317502	C	T	0.102648	0.0213843	9.23988e-07	16393
class.Bacteroidia.id.912	rs13291169	9	116888284	G	C	0.0689676	0.0148765	3.74579e-06	17513
class.Bacteroidia.id.912	rs17343978	22	27433885	C	A	-0.0552057	0.0120278	8.35928e-06	18334
class.Bacteroidia.id.912	rs2032750	2	53831026	C	T	-0.0508393	0.0106807	1.91509e-06	17853
class.Bacteroidia.id.912	rs4146051	2	213189994	G	A	-0.107377	0.0245661	8.76426e-06	11372
class.Bacteroidia.id.912	rs4916508	3	195936789	A	G	-0.0466729	0.0105312	8.47116e-06	18324
class.Bacteroidia.id.912	rs55773148	13	70523029	A	G	-0.121514	0.0236759	3.89585e-07	11349
class.Bacteroidia.id.912	rs62531359	8	70916181	G	T	0.0655728	0.0149891	9.08665e-06	18320
class.Bacteroidia.id.912	rs62575403	9	136493820	T	C	0.140055	0.0311128	7.06129e-06	9668
class.Bacteroidia.id.912	rs72706335	1	157495438	C	T	-0.22241	0.0493458	7.65519e-06	3819
class.Bacteroidia.id.912	rs73975615	17	6461200	A	G	-0.207018	0.0442633	1.21616e-06	3350
class.Bacteroidia.id.912	rs7546249	1	176792690	A	T	-0.0567113	0.0118386	1.54814e-06	18333
class.Bacteroidia.id.912	rs7631304	3	89339527	A	G	-0.0645771	0.0132957	8.36781e-07	18334
class.Bacteroidia.id.912	rs79585701	8	13110185	C	A	0.0646823	0.0149628	9.98589e-06	18334
class.Bacteroidia.id.912	rs929878	16	74290641	T	C	-0.0548532	0.012153	4.73377e-06	18334
class.Betaproteobacteria.id.2867	rs11128180	3	70592215	G	A	0.0592944	0.0128769	3.67144e-06	17151
class.Betaproteobacteria.id.2867	rs1511453	4	23588462	G	A	0.0923492	0.0199158	4.75765e-06	17085
class.Betaproteobacteria.id.2867	rs1928341	1	153240013	G	A	0.0525581	0.0110408	2.01529e-06	17150
class.Betaproteobacteria.id.2867	rs2321387	13	58689340	A	G	-0.0494596	0.0109424	5.80036e-06	17149
class.Betaproteobacteria.id.2867	rs2367850	3	193456274	C	G	0.064006	0.0130374	9.11762e-07	16717
class.Betaproteobacteria.id.2867	rs2613606	7	111285025	T	C	-0.0513106	0.0109091	2.19817e-06	17146
class.Betaproteobacteria.id.2867	rs4033856	4	45642485	T	C	0.0832423	0.0167237	5.17166e-07	15945
class.Betaproteobacteria.id.2867	rs6087811	20	30596130	G	T	-0.0978177	0.0198522	7.44305e-07	16184
class.Betaproteobacteria.id.2867	rs62395635	5	173497796	C	T	0.109741	0.0236	2.94091e-06	15108
class.Betaproteobacteria.id.2867	rs72747231	9	84206018	G	C	-0.137281	0.0290338	2.05511e-06	11344
class.Betaproteobacteria.id.2867	rs12467854	2	239888758	C	G	0.0641363	0.0131766	1.09863e-06	17038
class.Betaproteobacteria.id.2867	rs56386628	8	112732674	T	C	-0.0622252	0.0135688	5.86955e-06	17147
class.Betaproteobacteria.id.2867	rs320161	9	104899117	G	A	0.0572286	0.01262	7.33242e-06	17035
class.Betaproteobacteria.id.2867	rs75242906	15	56786407	T	C	-0.121083	0.028075	9.27278e-06	10803
class.Betaproteobacteria.id.2867	rs9964679	18	26569901	G	A	0.052911	0.0114866	4.8458e-06	17151
class.Clostridia.id.1859	rs10209007	2	231676041	C	G	0.0794173	0.0182427	9.89343e-06	17812
class.Clostridia.id.1859	rs10774377	12	5942519	G	A	0.052659	0.0113858	3.24401e-06	18330
class.Clostridia.id.1859	rs112334273	21	40703251	A	G	0.0641008	0.0127404	3.81407e-07	18217
class.Clostridia.id.1859	rs13105690	4	7420184	C	T	-0.0529097	0.011818	8.7779e-06	18340
class.Clostridia.id.1859	rs13179700	5	149077788	C	T	0.0511937	0.0109569	3.37083e-06	18338
class.Clostridia.id.1859	rs13421739	2	116724915	G	C	0.0888472	0.0179655	9.54199e-06	18340
class.Clostridia.id.1859	rs1842454	5	105060362	A	G	-0.0547202	0.0127338	8.72023e-06	18340
class.Clostridia.id.1859	rs2273429	14	52494072	G	A	-0.0724037	0.0153105	4.52136e-06	18337
class.Clostridia.id.1859	rs6814436	4	161507301	C	T	0.0739995	0.0150815	9.65098e-07	18336
class.Clostridia.id.1859	rs6815608	4	152131744	C	T	0.103803	0.0210883	4.01857e-07	16731
class.Clostridia.id.1859	rs6934062	6	163743050	C	G	0.0524406	0.0116115	6.53083e-06	17859
class.Clostridia.id.1859	rs7269302	20	50803760	T	A	-0.0963981	0.0212007	9.04045e-06	17405
class.Clostridia.id.1859	rs72738886	5	35770550	C	T	0.086617	0.0190393	8.24241e-06	16934
class.Clostridia.id.1859	rs72915163	18	48792829	C	T	-0.0581025	0.0120557	1.34295e-06	18317
class.Clostridia.id.1859	rs6797343	3	89268714	T	G	0.0592279	0.0134556	9.35647e-06	18340
class.Clostridia.id.1859	rs76767978	3	131371980	A	G	0.0698882	0.0156319	8.398e-06	18329
class.Clostridia.id.1859	rs76860606	6	12397187	G	C	0.0947036	0.0225117	7.53167e-06	17579
class.Coriobacteriia.id.809	rs11073596	15	86433579	G	T	0.0510212	0.0114339	8.14449e-06	17527
class.Coriobacteriia.id.809	rs11250875	10	1922731	C	T	0.06075	0.0130939	4.82844e-06	17690
class.Coriobacteriia.id.809	rs11656361	17	8121332	C	A	0.0773006	0.017553	8.02017e-06	16665
class.Coriobacteriia.id.809	rs12974142	19	52895166	A	G	0.0789796	0.0177205	8.51232e-06	17413
class.Coriobacteriia.id.809	rs13307134	7	105084680	T	C	0.0565686	0.0126265	7.79931e-06	17527
class.Coriobacteriia.id.809	rs1397793	5	90471451	A	G	-0.0498855	0.0112446	9.77381e-06	17527
class.Coriobacteriia.id.809	rs1816223	12	11494021	G	A	-0.0586265	0.0129006	4.84114e-06	17688
class.Coriobacteriia.id.809	rs240104	1	176571431	C	T	-0.0603429	0.0126849	1.51603e-06	17577
class.Coriobacteriia.id.809	rs2442778	3	11654412	A	G	-0.116408	0.0258545	9.02703e-06	13472
class.Coriobacteriia.id.809	rs3025411	9	136512906	G	A	0.0926543	0.0209468	8.26912e-06	15671
class.Coriobacteriia.id.809	rs34739816	17	37376685	T	G	0.0965017	0.0207666	3.88358e-06	16593
class.Coriobacteriia.id.809	rs62448869	7	24464799	A	T	-0.0486059	0.0108982	7.87276e-06	17527
class.Coriobacteriia.id.809	rs67561917	20	62072077	G	A	-0.0714367	0.0154113	5.39129e-06	17333
class.Coriobacteriia.id.809	rs719099	10	65799217	G	A	0.0778402	0.0155815	5.43317e-07	17687
class.Coriobacteriia.id.809	rs76779974	5	125460084	G	C	0.0774888	0.0171877	5.63091e-06	16419
class.Coriobacteriia.id.809	rs80046645	5	459415	G	C	0.25584	0.0561995	4.65689e-06	3204
class.Coriobacteriia.id.809	rs8010111	14	39660509	A	G	-0.103377	0.0229286	6.89624e-06	15996
class.Deltaproteobacteria.id.3087	rs112381107	9	15269705	T	C	0.206594	0.0456908	4.63054e-06	4457
class.Deltaproteobacteria.id.3087	rs11599763	10	11855599	C	T	-0.0544219	0.0117397	3.94123e-06	15168
class.Deltaproteobacteria.id.3087	rs16851319	1	203308383	C	G	-0.0705516	0.0150849	5.67888e-06	15154
class.Deltaproteobacteria.id.3087	rs17791387	9	81834426	G	A	-0.0735881	0.0154246	1.60223e-06	15071
class.Deltaproteobacteria.id.3087	rs2692012	1	203991605	G	A	0.110335	0.0253336	3.14186e-06	13104
class.Deltaproteobacteria.id.3087	rs2838334	21	45064961	A	G	0.0561722	0.0124124	5.44551e-06	15168
class.Deltaproteobacteria.id.3087	rs3935584	2	233929283	T	C	-0.0523485	0.011566	7.50121e-06	15166
class.Deltaproteobacteria.id.3087	rs4506934	17	2856662	T	C	-0.0936514	0.02012	3.58887e-06	15061
class.Deltaproteobacteria.id.3087	rs6058181	20	33694801	T	C	0.0825716	0.0165958	3.39554e-07	15100
class.Deltaproteobacteria.id.3087	rs62020470	15	96161065	G	A	-0.0585411	0.0129358	4.85084e-06	15168
class.Deltaproteobacteria.id.3087	rs17084793	18	69312914	A	G	-0.0710762	0.015953	5.68634e-06	15164
class.Deltaproteobacteria.id.3087	rs1035691	11	10658735	G	A	-0.055176	0.0121602	9.65172e-06	15168
class.Deltaproteobacteria.id.3087	rs55744759	8	57867671	G	A	-0.0779693	0.0170738	7.3137e-06	15168
class.Deltaproteobacteria.id.3087	rs9928243	16	71541641	A	C	-0.0538457	0.0117718	5.02081e-06	15167
class.Erysipelotrichia.id.2147	rs1074800	5	3002546	G	A	0.0492438	0.010887	6.14583e-06	17789
class.Erysipelotrichia.id.2147	rs10781552	10	133897233	T	C	-0.0552212	0.0116074	2.33114e-06	17789
class.Erysipelotrichia.id.2147	rs17530232	13	40385457	G	A	0.10305	0.0224648	2.79123e-06	16622
class.Erysipelotrichia.id.2147	rs1884466	1	64139196	T	C	-0.0475363	0.0106939	9.52701e-06	18205
class.Erysipelotrichia.id.2147	rs2300774	3	195793712	A	G	0.0524152	0.0106784	8.95466e-07	18216
class.Erysipelotrichia.id.2147	rs290833	1	97457427	G	T	-0.0497374	0.0111376	8.029e-06	17789
class.Erysipelotrichia.id.2147	rs35161940	17	70327224	C	T	-0.0806041	0.0167641	1.8451e-06	18213
class.Erysipelotrichia.id.2147	rs4078432	14	48997206	T	C	-0.0608929	0.0133764	4.23104e-06	17789
class.Erysipelotrichia.id.2147	rs56970041	14	80357610	G	T	0.0724144	0.0164471	5.40344e-06	18217
class.Erysipelotrichia.id.2147	rs62504403	8	38803551	T	C	0.0681159	0.0127883	1.12265e-07	16981
class.Erysipelotrichia.id.2147	rs7234058	18	5830507	C	T	-0.0945759	0.0194091	9.12341e-07	16874
class.Erysipelotrichia.id.2147	rs7826267	8	2954952	G	T	-0.0839071	0.0199131	9.28449e-06	17586
class.Erysipelotrichia.id.2147	rs8003149	14	56156504	T	C	0.0538798	0.0116888	4.08475e-06	18213
class.Gammaproteobacteria.id.3303	rs6706173	2	167986992	C	A	0.074251	0.0146392	1.99495e-07	16020
class.Gammaproteobacteria.id.3303	rs11181912	12	43572952	A	G	-0.0579153	0.0118796	9.94762e-07	16017
class.Gammaproteobacteria.id.3303	rs79795896	18	48185248	G	A	-0.15921	0.0351373	7.92404e-06	7577
class.Gammaproteobacteria.id.3303	rs2234691	10	48385682	C	T	0.0762905	0.0171962	8.39264e-06	16011
class.Gammaproteobacteria.id.3303	rs6469506	8	115123937	A	T	0.0541424	0.0116333	3.28982e-06	16023
class.Gammaproteobacteria.id.3303	rs12404135	1	186502694	G	A	-0.0788843	0.0172415	8.89485e-06	15231
class.Gammaproteobacteria.id.3303	rs9973122	18	75633634	A	T	0.0740614	0.0162596	6.77007e-06	15650
class.Gammaproteobacteria.id.3303	rs9494710	6	137612554	T	C	-0.0549673	0.0120924	4.54607e-06	15650
class.Gammaproteobacteria.id.3303	rs75101789	3	18615903	T	C	0.0729012	0.0163003	8.78789e-06	16024
class.Lentisphaeria.id.2250	rs1002941	15	101242690	A	G	0.105025	0.0233484	8.14836e-06	4734
class.Lentisphaeria.id.2250	rs11770843	7	146795379	T	C	0.109431	0.0234879	1.90729e-06	4705
class.Lentisphaeria.id.2250	rs17114848	15	25162535	A	G	0.152377	0.0324332	4.05865e-06	4734
class.Lentisphaeria.id.2250	rs2031282	13	20687179	G	A	0.122369	0.0270329	4.3826e-06	4734
class.Lentisphaeria.id.2250	rs2731834	5	94720245	G	C	0.109438	0.023693	4.24358e-06	4733
class.Lentisphaeria.id.2250	rs2825714	21	21023966	G	A	-0.13741	0.0289246	1.72211e-06	4734
class.Lentisphaeria.id.2250	rs62570196	9	111086170	T	C	-0.21635	0.0439866	1.07926e-06	3712
class.Lentisphaeria.id.2250	rs72640280	1	11943792	G	A	0.220207	0.0486196	5.18035e-06	3816
class.Lentisphaeria.id.2250	rs73113483	3	6223568	A	T	-0.131217	0.0288713	8.66341e-06	4718
class.Lentisphaeria.id.2250	rs77599476	20	61394262	G	A	0.230292	0.0480168	1.86133e-06	3722
class.Melainabacteria.id.1589	rs11150282	16	80493705	C	T	0.0989487	0.0196972	6.02892e-07	5873
class.Melainabacteria.id.1589	rs113884518	9	24648997	C	T	-0.205352	0.0454982	8.0567e-06	4442
class.Melainabacteria.id.1589	rs1221147	9	122046549	A	T	0.123968	0.0278958	7.10737e-06	5768
class.Melainabacteria.id.1589	rs16851659	1	230523039	C	G	-0.0896103	0.0186432	1.27487e-06	5884
class.Melainabacteria.id.1589	rs10738747	9	26184578	A	G	0.0814624	0.0184409	9.95804e-06	5884
class.Melainabacteria.id.1589	rs10148250	14	107061448	A	G	0.0861928	0.0193381	8.67135e-06	5453
class.Melainabacteria.id.1589	rs28678345	17	53906328	C	T	0.214848	0.0470878	6.69088e-06	4323
class.Melainabacteria.id.1589	rs367480	11	2937631	A	G	-0.083758	0.0185796	8.19925e-06	5887
class.Melainabacteria.id.1589	rs4129395	9	115975389	A	G	0.0896187	0.0185106	1.48056e-06	5887
class.Melainabacteria.id.1589	rs73074665	7	20010624	T	A	0.166216	0.0355728	2.86608e-06	5758
class.Melainabacteria.id.1589	rs789069	18	1008278	C	A	-0.103539	0.0234287	6.84635e-06	5879
class.Melainabacteria.id.1589	rs79790072	15	100747683	C	T	0.226722	0.0487841	3.29009e-06	4107
class.Melainabacteria.id.1589	rs9864379	3	14306949	C	T	-0.159735	0.0292553	5.3606e-08	5777
class.Methanobacteria.id.119	rs10202904	2	125440268	G	T	-0.121754	0.0235357	3.0143e-07	3695
class.Methanobacteria.id.119	rs10424197	19	46439321	A	G	-0.111274	0.0247517	9.27887e-06	3698
class.Methanobacteria.id.119	rs11018665	11	89349287	T	A	0.111465	0.0250516	6.51864e-06	3698
class.Methanobacteria.id.119	rs12825290	12	43701132	G	C	-0.216781	0.0493496	6.07567e-06	3144
class.Methanobacteria.id.119	rs4257531	3	2086167	A	G	0.164498	0.0364959	7.44344e-06	3162
class.Methanobacteria.id.119	rs56131665	5	178160975	A	G	0.178661	0.039298	6.17992e-06	3572
class.Methanobacteria.id.119	rs6508769	19	28827760	C	T	0.153519	0.0344519	8.22529e-06	3319
class.Methanobacteria.id.119	rs6776814	3	15053083	C	T	-0.199566	0.0411825	1.63062e-06	3385
class.Methanobacteria.id.119	rs73068003	7	10773932	T	G	-0.15814	0.0351803	8.44583e-06	3692
class.Methanobacteria.id.119	rs73457410	13	41956181	G	A	0.21534	0.0436695	1.40855e-06	3498
class.Methanobacteria.id.119	rs75208022	12	21338861	T	C	-0.227245	0.048763	5.92103e-06	3203
class.Methanobacteria.id.119	rs894996	4	104418307	A	C	0.216999	0.0449076	1.87557e-06	3582
class.Mollicutes.id.3920	rs10108398	8	59440824	A	G	0.0769142	0.0153953	1.09e-06	10932
class.Mollicutes.id.3920	rs11890098	2	157532549	G	A	0.074438	0.0153389	9.56571e-07	11392
class.Mollicutes.id.3920	rs12566890	1	61850864	G	T	-0.101147	0.0230978	3.65095e-06	11371
class.Mollicutes.id.3920	rs17214486	14	97159674	A	C	0.06099	0.0135623	6.60866e-06	11387
class.Mollicutes.id.3920	rs2464826	7	79490250	C	A	0.0944239	0.0211806	8.39505e-06	10998
class.Mollicutes.id.3920	rs28537087	15	95309676	A	G	0.0820873	0.0188312	8.07399e-06	11382
class.Mollicutes.id.3920	rs3768491	1	109965986	G	A	-0.0681052	0.0149061	4.23352e-06	11002
class.Mollicutes.id.3920	rs4885016	13	73170489	C	T	-0.0819606	0.0181628	7.26986e-06	11388
class.Mollicutes.id.3920	rs6043847	20	16259524	C	T	-0.114937	0.0248606	4.55476e-06	11130
class.Mollicutes.id.3920	rs72901605	11	47103877	C	T	-0.0841852	0.0178119	3.2579e-06	10526
class.Mollicutes.id.3920	rs74603314	14	46519718	C	T	0.221639	0.0462918	1.55689e-06	4499
class.Mollicutes.id.3920	rs78169027	11	108439087	G	A	-0.108283	0.0237289	5.8761e-06	10542
class.Negativicutes.id.2164	rs1135612	7	75609677	A	G	0.0529785	0.0119177	9.26307e-06	18164
class.Negativicutes.id.2164	rs13086907	3	142135117	A	G	0.0625312	0.0131735	1.95488e-06	18163
class.Negativicutes.id.2164	rs1447205	8	41231597	C	G	-0.0502053	0.0108382	2.93324e-06	18165
class.Negativicutes.id.2164	rs1643968	5	165266628	C	T	-0.0565284	0.0112298	4.14596e-07	18170
class.Negativicutes.id.2164	rs1649999	10	80086072	G	A	0.0748989	0.0166458	7.5812e-06	18036
class.Negativicutes.id.2164	rs2834062	21	34377485	G	A	0.0489057	0.0108842	8.4392e-06	18171
class.Negativicutes.id.2164	rs4463806	10	115597993	C	T	-0.0543966	0.0129365	7.80662e-06	18160
class.Negativicutes.id.2164	rs4722181	7	22817571	G	T	0.0501306	0.0105798	2.00112e-06	18163
class.Negativicutes.id.2164	rs60274479	16	21249925	C	T	-0.0659623	0.0134137	1.1623e-06	17610
class.Negativicutes.id.2164	rs61249479	9	124912908	C	A	0.0777075	0.0168628	2.95471e-06	18165
class.Negativicutes.id.2164	rs71405394	15	101245088	A	G	-0.114178	0.02405	2.16631e-06	13861
class.Negativicutes.id.2164	rs73232831	4	17413426	A	G	-0.151829	0.0314932	1.87452e-06	9382
class.Negativicutes.id.2164	rs9423647	10	5579818	A	G	0.047817	0.0105282	6.06114e-06	18164
class.Verrucomicrobiae.id.4029	rs11184341	1	105422565	C	G	0.0655342	0.0142231	4.13405e-06	11864
class.Verrucomicrobiae.id.4029	rs111862613	12	130309670	C	T	0.090699	0.0196746	3.73846e-06	11621
class.Verrucomicrobiae.id.4029	rs117107102	18	49473635	G	A	0.204683	0.0431573	2.91821e-06	4975
class.Verrucomicrobiae.id.4029	rs11729256	4	95027272	C	T	0.0749798	0.0150177	6.7309e-07	11861
class.Verrucomicrobiae.id.4029	rs12908520	15	97570657	A	G	0.0618926	0.0130946	2.17163e-06	11863
class.Verrucomicrobiae.id.4029	rs2602429	16	81063149	T	C	0.0746844	0.0156194	2.58297e-06	11690
class.Verrucomicrobiae.id.4029	rs4242783	10	5064327	A	G	0.0689292	0.0147693	2.63612e-06	11690
class.Verrucomicrobiae.id.4029	rs4936098	11	130280667	G	A	0.0648843	0.0135928	1.12221e-06	11858
class.Verrucomicrobiae.id.4029	rs61779207	1	41074472	A	G	-0.0758309	0.0167762	6.72285e-06	11591
class.Verrucomicrobiae.id.4029	rs74542928	4	100544188	C	T	0.112164	0.0236422	1.63222e-06	11216
class.Verrucomicrobiae.id.4029	rs9349825	6	56341481	G	A	-0.0704036	0.0147128	2.53687e-06	11858
class.Verrucomicrobiae.id.4029	rs941682	20	31867840	A	G	-0.0631436	0.0143767	9.61003e-06	11809
family.Acidaminococcaceae.id.2166	rs6427992	1	203102563	C	G	-0.0595857	0.01296	4.24324e-06	12527
family.Acidaminococcaceae.id.2166	rs6923842	6	5723181	C	T	-0.0796106	0.0169192	2.21303e-06	11904
family.Acidaminococcaceae.id.2166	rs6589457	11	114701288	G	A	0.165911	0.0349516	2.31508e-06	7386
family.Acidaminococcaceae.id.2166	rs2933324	9	107117653	G	A	-0.0662557	0.0140257	2.23676e-06	12525
family.Acidaminococcaceae.id.2166	rs262812	6	158647999	C	T	-0.065675	0.0142257	3.24906e-06	12099
family.Acidaminococcaceae.id.2166	rs45497800	20	61991833	C	T	-0.117863	0.0257351	5.86428e-06	11316
family.Acidaminococcaceae.id.2166	rs78702810	3	18462531	C	T	-0.143755	0.0323244	9.16468e-06	7992
family.Acidaminococcaceae.id.2166	rs74540770	3	186553389	A	G	-0.108969	0.0243533	7.08804e-06	10606
family.Actinomycetaceae.id.421	rs2889192	9	76394568	T	G	0.0887537	0.0195009	3.64417e-06	7710
family.Actinomycetaceae.id.421	rs34583783	6	67207371	T	G	0.123756	0.026427	5.47971e-06	7710
family.Actinomycetaceae.id.421	rs35011108	6	133007480	G	A	0.241826	0.0503796	1.8267e-06	3630
family.Actinomycetaceae.id.421	rs4073240	6	169224781	A	G	0.0747546	0.0164684	6.05333e-06	7710
family.Actinomycetaceae.id.421	rs58484246	15	29850991	C	T	0.0761407	0.0169007	6.12428e-06	7710
family.Alcaligenaceae.id.2875	rs2367850	3	193456274	C	G	0.0629104	0.0131712	1.84631e-06	16377
family.Alcaligenaceae.id.2875	rs4033856	4	45642485	T	C	0.081834	0.0168931	1.02902e-06	15623
family.Alcaligenaceae.id.2875	rs62191117	2	239900775	G	A	0.0684302	0.0133636	2.75943e-07	16688
family.Alcaligenaceae.id.2875	rs62395635	5	173497796	C	T	0.110583	0.0238514	3.34696e-06	14802
family.Alcaligenaceae.id.2875	rs7638039	3	70588939	C	T	0.0603335	0.0127779	2.70479e-06	16791
family.Alcaligenaceae.id.2875	rs9964679	18	26569901	G	A	0.0537051	0.0116008	4.47389e-06	16810
family.Alcaligenaceae.id.2875	rs9537886	13	58545246	C	A	-0.0570888	0.0110683	2.35108e-07	16807
family.Alcaligenaceae.id.2875	rs67737557	20	29836081	G	C	0.0738409	0.0151678	1.03742e-06	15876
family.Alcaligenaceae.id.2875	rs17000015	4	75867283	T	A	-0.0609257	0.0125363	1.12719e-06	16377
family.Alcaligenaceae.id.2875	rs112159068	6	138305038	T	A	0.131484	0.0281089	3.56484e-06	11656
family.Alcaligenaceae.id.2875	rs6969323	7	104214487	C	A	-0.0593564	0.0129137	3.88581e-06	16810
family.Alcaligenaceae.id.2875	rs7302582	12	1396151	C	G	-0.106817	0.023298	3.33554e-06	15113
family.Alcaligenaceae.id.2875	rs1153990	5	104233461	G	A	-0.058727	0.0128306	5.96787e-06	16808
family.Alcaligenaceae.id.2875	rs112135816	9	82485327	G	T	-0.0775052	0.0171554	5.27662e-06	15545
family.Alcaligenaceae.id.2875	rs147968	16	85945839	T	C	0.0489475	0.0110321	9.12701e-06	16810
family.Alcaligenaceae.id.2875	rs74776516	11	20763367	G	T	-0.0944052	0.0213287	6.85049e-06	14502
family.Alcaligenaceae.id.2875	rs28480294	15	71522509	C	T	-0.0516967	0.0115503	6.606e-06	16377
family.Bacteroidaceae.id.917	rs11585893	1	10644351	G	A	-0.0740746	0.0147633	1.79511e-06	17821
family.Bacteroidaceae.id.917	rs13207588	6	41519430	G	A	-0.059205	0.0131195	7.48504e-06	17707
family.Bacteroidaceae.id.917	rs1340391	1	102960989	C	T	-0.0592004	0.0132244	6.7301e-06	18302
family.Bacteroidaceae.id.917	rs17619981	19	24342250	G	T	0.0880978	0.0187002	2.68683e-06	15801
family.Bacteroidaceae.id.917	rs2023437	14	22045949	C	T	-0.0782325	0.0167634	5.01824e-06	17484
family.Bacteroidaceae.id.917	rs2366421	3	62019400	A	T	-0.0528153	0.0117124	7.64945e-06	18299
family.Bacteroidaceae.id.917	rs28757219	6	29143451	A	T	0.0818398	0.0170319	1.2942e-06	14833
family.Bacteroidaceae.id.917	rs495004	9	112855426	G	C	-0.0607475	0.0129865	3.42092e-06	17707
family.Bacteroidaceae.id.917	rs66474973	20	58605432	T	G	0.0812515	0.0164479	6.80966e-07	17405
family.Bacteroidaceae.id.917	rs66710942	3	77215327	T	C	0.0488038	0.0107412	5.86259e-06	17821
family.Bacteroidaceae.id.917	rs6795673	3	10593224	T	C	0.0538565	0.0105251	3.37909e-07	18301
family.Bacteroidaceae.id.917	rs9507307	13	24910476	T	C	0.0604456	0.0129128	2.1271e-06	18184
family.BacteroidalesS24.7group.id.11173	rs10872669	6	151515172	G	A	-0.123071	0.0275665	9.4901e-06	7368
family.BacteroidalesS24.7group.id.11173	rs11135366	5	164763068	G	C	0.0842142	0.0183739	8.77822e-06	7953
family.BacteroidalesS24.7group.id.11173	rs12748533	1	242767252	T	G	-0.0821108	0.0172701	2.59019e-06	7948
family.BacteroidalesS24.7group.id.11173	rs17043785	2	53139362	C	T	-0.176187	0.0347133	5.11837e-07	5208
family.BacteroidalesS24.7group.id.11173	rs61508842	3	158653545	C	T	0.122574	0.0272389	7.82782e-06	7576
family.BacteroidalesS24.7group.id.11173	rs6831034	4	149300138	A	T	-0.0956546	0.0205228	6.10396e-06	7576
family.BacteroidalesS24.7group.id.11173	rs689695	15	47352866	A	C	0.0814578	0.0167057	1.28039e-06	7954
family.BacteroidalesS24.7group.id.11173	rs7217209	17	21205200	T	C	0.0843019	0.0187308	8.42937e-06	7745
family.BacteroidalesS24.7group.id.11173	rs738193	22	25943322	C	T	0.0847328	0.0165856	3.82163e-07	7778
family.BacteroidalesS24.7group.id.11173	rs78609301	6	63236747	G	A	-0.0867065	0.0195709	7.09297e-06	7953
family.BacteroidalesS24.7group.id.11173	rs941000	7	90714667	T	C	0.0850266	0.0163382	3.15557e-07	7778
family.Bifidobacteriaceae.id.433	rs10496759	2	137603404	C	G	0.0637133	0.0144305	8.79796e-06	14914
family.Bifidobacteriaceae.id.433	rs10831953	11	13098051	A	G	0.0537537	0.0123746	9.94742e-06	14915
family.Bifidobacteriaceae.id.433	rs10841473	12	20378911	C	G	-0.0613031	0.0128844	2.28067e-06	14914
family.Bifidobacteriaceae.id.433	rs10857328	4	161211924	A	T	0.0562	0.0126395	7.24135e-06	14915
family.Bifidobacteriaceae.id.433	rs12446429	16	898055	C	T	0.0810099	0.019073	8.52886e-06	14008
family.Bifidobacteriaceae.id.433	rs13020688	2	192878532	A	G	0.0584045	0.0122081	1.57375e-06	14795
family.Bifidobacteriaceae.id.433	rs182549	2	136616754	T	C	0.11707	0.0126703	5.942e-20	14915
family.Bifidobacteriaceae.id.433	rs4567981	2	49906864	A	T	0.0577763	0.0117388	8.88054e-07	14795
family.Bifidobacteriaceae.id.433	rs4957061	5	521096	C	T	0.0569873	0.0116907	1.1517e-06	14795
family.Bifidobacteriaceae.id.433	rs540489	17	72897722	G	T	-0.0632518	0.013817	5.36811e-06	14688
family.Bifidobacteriaceae.id.433	rs55888705	4	1517826	G	A	0.053673	0.0120586	8.66208e-06	14914
family.Bifidobacteriaceae.id.433	rs677208	18	4304187	C	G	0.0728589	0.0164821	6.0011e-06	14915
family.Bifidobacteriaceae.id.433	rs6899771	6	97406220	G	A	-0.0914312	0.0202604	7.27995e-06	14150
family.Bifidobacteriaceae.id.433	rs7174549	15	92463303	T	C	0.0551726	0.0124655	6.8678e-06	14915
family.Bifidobacteriaceae.id.433	rs7322849	13	112859829	C	T	0.110676	0.0200996	1.74032e-08	14915
family.Bifidobacteriaceae.id.433	rs73797465	5	142793467	G	T	-0.0942612	0.0208421	4.8495e-06	14795
family.Bifidobacteriaceae.id.433	rs76671854	5	169748189	G	C	-0.0892981	0.0183177	1.03632e-06	13923
family.Bifidobacteriaceae.id.433	rs857444	6	14617591	T	C	0.0553965	0.0120669	3.82492e-06	14914
family.Christensenellaceae.id.1866	rs892686	9	83043376	G	A	0.0506107	0.0109651	4.12367e-06	16847
family.Christensenellaceae.id.1866	rs62573205	9	137786999	A	G	-0.0654804	0.0133503	1.48853e-06	16838
family.Christensenellaceae.id.1866	rs870002	8	62220151	T	C	0.0488951	0.0109817	6.54323e-06	16847
family.Christensenellaceae.id.1866	rs12657403	5	3174785	G	A	0.078108	0.0171887	5.59276e-06	16245
family.Christensenellaceae.id.1866	rs117186816	11	123936128	A	G	-0.206476	0.0436362	6.51964e-06	4310
family.Christensenellaceae.id.1866	rs9608766	22	29828040	C	T	-0.0682134	0.01496	3.33084e-06	16185
family.Christensenellaceae.id.1866	rs4076564	6	169640257	A	G	-0.188623	0.039209	8.06105e-06	3730
family.Christensenellaceae.id.1866	rs4805124	19	35884202	G	C	0.0486508	0.0109067	8.36272e-06	16847
family.Christensenellaceae.id.1866	rs72706624	9	15518852	T	G	0.0882626	0.0197575	6.3775e-06	14869
family.Christensenellaceae.id.1866	rs77867022	7	120333701	T	G	-0.160443	0.0379589	8.81983e-06	4033
family.Christensenellaceae.id.1866	rs7211194	17	13541941	T	C	0.0492094	0.0110916	9.93998e-06	16436
family.Christensenellaceae.id.1866	rs12380890	9	38002256	G	A	-0.0503972	0.0111047	5.78132e-06	16846
family.Clostridiaceae1.id.1869	rs12341505	9	136710881	A	G	0.0814503	0.0179338	4.54486e-06	14250
family.Clostridiaceae1.id.1869	rs12490337	3	111482845	G	C	-0.0616944	0.013693	6.90518e-06	14253
family.Clostridiaceae1.id.1869	rs2795528	10	43270264	A	G	-0.180969	0.0390911	3.80626e-06	6411
family.Clostridiaceae1.id.1869	rs2817172	1	3041519	T	C	0.0563367	0.012392	5.27026e-06	13789
family.Clostridiaceae1.id.1869	rs550843	6	165722832	C	T	-0.0734787	0.0168383	7.09119e-06	14234
family.Clostridiaceae1.id.1869	rs12186080	3	132596627	A	G	0.0748236	0.016246	5.33957e-06	14244
family.Clostridiaceae1.id.1869	rs4723021	7	30934659	C	T	-0.106376	0.0241944	7.42147e-06	13682
family.Clostridiaceae1.id.1869	rs881532	22	47806774	G	A	-0.0533035	0.0119011	7.89662e-06	14250
family.Clostridiaceae1.id.1869	rs10875374	1	101804809	T	C	-0.0536759	0.0119436	8.09821e-06	14253
family.Clostridiaceae1.id.1869	rs62397761	6	48093014	G	A	0.0615805	0.0136198	9.07706e-06	14248
family.Clostridiaceae1.id.1869	rs56188186	16	87710690	G	A	0.0967774	0.0217471	8.24444e-06	13218
family.ClostridialesvadinBB60group.id.11286	rs10517600	4	155632958	G	T	0.0626993	0.0139364	6.82768e-06	10512
family.ClostridialesvadinBB60group.id.11286	rs10904722	10	6714424	T	C	-0.0672314	0.0147123	5.04837e-06	10512
family.ClostridialesvadinBB60group.id.11286	rs118104867	8	123977538	T	C	0.214464	0.0455098	3.43598e-06	4095
family.ClostridialesvadinBB60group.id.11286	rs13409132	2	205616346	G	A	-0.165419	0.0352154	4.37231e-06	5913
family.ClostridialesvadinBB60group.id.11286	rs17121075	14	85856796	A	G	0.0769254	0.0172234	7.91417e-06	10512
family.ClostridialesvadinBB60group.id.11286	rs2191834	2	229942951	T	G	0.0746375	0.0159136	2.50195e-06	10511
family.ClostridialesvadinBB60group.id.11286	rs28691777	17	58149405	T	C	0.137134	0.0266996	6.95697e-07	10199
family.ClostridialesvadinBB60group.id.11286	rs34088226	5	4308946	G	A	-0.117807	0.026924	7.66216e-06	9716
family.ClostridialesvadinBB60group.id.11286	rs55682560	15	87392290	T	C	-0.131519	0.0261319	4.97034e-07	9183
family.ClostridialesvadinBB60group.id.11286	rs6588624	1	56849539	A	G	-0.0662317	0.0138147	1.79287e-06	10512
family.ClostridialesvadinBB60group.id.11286	rs66714985	8	3305122	C	A	0.116908	0.0252447	4.85334e-06	10512
family.ClostridialesvadinBB60group.id.11286	rs6755871	2	202450739	G	C	-0.0613825	0.0138976	9.33059e-06	10500
family.ClostridialesvadinBB60group.id.11286	rs7226487	18	74373125	G	A	-0.0643682	0.0138701	3.58282e-06	10505
family.ClostridialesvadinBB60group.id.11286	rs7538034	1	71391694	G	T	-0.078598	0.0165982	2.36706e-06	10420
family.ClostridialesvadinBB60group.id.11286	rs7725895	5	142244898	G	A	-0.116224	0.0240367	3.94356e-06	10512
family.ClostridialesvadinBB60group.id.11286	rs989682	3	15564453	G	A	0.070194	0.0155364	6.8471e-06	10129
family.ClostridialesvadinBB60group.id.11286	rs9979874	21	38612024	C	G	-0.0738925	0.0150911	1.05271e-06	10506
family.Coriobacteriaceae.id.811	rs11073596	15	86433579	G	T	0.0510212	0.0114339	8.14449e-06	17527
family.Coriobacteriaceae.id.811	rs11250875	10	1922731	C	T	0.06075	0.0130939	4.82844e-06	17690
family.Coriobacteriaceae.id.811	rs11656361	17	8121332	C	A	0.0773006	0.017553	8.02017e-06	16665
family.Coriobacteriaceae.id.811	rs12974142	19	52895166	A	G	0.0789796	0.0177205	8.51232e-06	17413
family.Coriobacteriaceae.id.811	rs13307134	7	105084680	T	C	0.0565686	0.0126265	7.79931e-06	17527
family.Coriobacteriaceae.id.811	rs1397793	5	90471451	A	G	-0.0498855	0.0112446	9.77381e-06	17527
family.Coriobacteriaceae.id.811	rs1816223	12	11494021	G	A	-0.0586265	0.0129006	4.84114e-06	17688
family.Coriobacteriaceae.id.811	rs240104	1	176571431	C	T	-0.0603429	0.0126849	1.51603e-06	17577
family.Coriobacteriaceae.id.811	rs2442778	3	11654412	A	G	-0.116408	0.0258545	9.02703e-06	13472
family.Coriobacteriaceae.id.811	rs3025411	9	136512906	G	A	0.0926543	0.0209468	8.26912e-06	15671
family.Coriobacteriaceae.id.811	rs34739816	17	37376685	T	G	0.0965017	0.0207666	3.88358e-06	16593
family.Coriobacteriaceae.id.811	rs62448869	7	24464799	A	T	-0.0486059	0.0108982	7.87276e-06	17527
family.Coriobacteriaceae.id.811	rs67561917	20	62072077	G	A	-0.0714367	0.0154113	5.39129e-06	17333
family.Coriobacteriaceae.id.811	rs719099	10	65799217	G	A	0.0778402	0.0155815	5.43317e-07	17687
family.Coriobacteriaceae.id.811	rs76779974	5	125460084	G	C	0.0774888	0.0171877	5.63091e-06	16419
family.Coriobacteriaceae.id.811	rs80046645	5	459415	G	C	0.25584	0.0561995	4.65689e-06	3204
family.Coriobacteriaceae.id.811	rs8010111	14	39660509	A	G	-0.103377	0.0229286	6.89624e-06	15996
family.Defluviitaleaceae.id.1924	rs17051335	4	122202910	T	C	-0.134314	0.0292201	4.58117e-06	8031
family.Defluviitaleaceae.id.1924	rs1908593	18	59026148	C	T	0.070223	0.0156601	7.859e-06	8203
family.Defluviitaleaceae.id.1924	rs540220	9	93331308	C	T	-0.123954	0.0289814	9.48137e-06	7887
family.Defluviitaleaceae.id.1924	rs112893842	9	8786663	C	T	0.110761	0.0232545	2.75032e-06	8203
family.Defluviitaleaceae.id.1924	rs1582238	1	118723685	C	T	0.0801923	0.0167061	1.692e-06	8002
family.Defluviitaleaceae.id.1924	rs28696126	7	79734541	T	A	-0.107106	0.0238173	5.56327e-06	7830
family.Defluviitaleaceae.id.1924	rs4344384	10	66407366	T	G	0.0708803	0.0156121	5.86011e-06	8200
family.Defluviitaleaceae.id.1924	rs4677103	3	72207794	G	A	0.0977203	0.0197033	9.42189e-07	8002
family.Defluviitaleaceae.id.1924	rs55658617	21	41811003	C	T	0.177314	0.0361845	1.40608e-06	6676
family.Defluviitaleaceae.id.1924	rs72731813	4	147414743	T	C	-0.149751	0.0293415	2.75777e-07	7786
family.Defluviitaleaceae.id.1924	rs9608282	22	24804081	G	T	0.139014	0.0299429	4.60831e-06	7736
family.Defluviitaleaceae.id.1924	rs9725395	1	85205632	G	A	-0.138357	0.0295185	3.4137e-06	8031
family.Desulfovibrionaceae.id.3169	rs7164160	15	96159374	T	A	-0.0574455	0.0129468	7.3435e-06	15142
family.Desulfovibrionaceae.id.3169	rs112381107	9	15269705	T	C	0.211435	0.0456962	2.81875e-06	4455
family.Desulfovibrionaceae.id.3169	rs11599763	10	11855599	C	T	-0.0555931	0.0117493	2.49704e-06	15142
family.Desulfovibrionaceae.id.3169	rs16851319	1	203308383	C	G	-0.0732697	0.0150964	2.39649e-06	15128
family.Desulfovibrionaceae.id.3169	rs17791387	9	81834426	G	A	-0.0729251	0.0154381	2.09678e-06	15045
family.Desulfovibrionaceae.id.3169	rs2692012	1	203991605	G	A	0.114231	0.0253568	1.5639e-06	13080
family.Desulfovibrionaceae.id.3169	rs2838334	21	45064961	A	G	0.0571419	0.012423	3.82375e-06	15142
family.Desulfovibrionaceae.id.3169	rs3935584	2	233929283	T	C	-0.0525838	0.0115757	6.78137e-06	15140
family.Desulfovibrionaceae.id.3169	rs4506934	17	2856662	T	C	-0.0943381	0.020138	3.16043e-06	15035
family.Desulfovibrionaceae.id.3169	rs6058181	20	33694801	T	C	0.0834742	0.0166111	2.69912e-07	15074
family.Desulfovibrionaceae.id.3169	rs72647048	8	57865378	C	T	-0.0770089	0.017089	9.60885e-06	15142
family.Desulfovibrionaceae.id.3169	rs9928243	16	71541641	A	C	-0.0541732	0.0117819	4.48478e-06	15141
family.Enterobacteriaceae.id.3469	rs11026530	11	22379097	C	T	0.0822408	0.0186379	9.42684e-06	13485
family.Enterobacteriaceae.id.3469	rs111229068	11	2563450	T	A	0.110561	0.0241719	3.65356e-06	12350
family.Enterobacteriaceae.id.3469	rs2374342	2	42133542	A	C	0.0582927	0.0126195	4.51618e-06	13577
family.Enterobacteriaceae.id.3469	rs35673018	16	54327745	A	G	0.0899642	0.0202934	7.63109e-06	13326
family.Enterobacteriaceae.id.3469	rs4792380	17	13521040	T	A	0.115598	0.0257683	9.48974e-06	12763
family.Enterobacteriaceae.id.3469	rs504442	18	55145547	G	T	0.084159	0.0189479	5.17092e-06	13578
family.Enterobacteriaceae.id.3469	rs61973590	14	27718039	G	C	-0.0605392	0.0133696	8.5354e-06	13570
family.Enterobacteriaceae.id.3469	rs62210023	20	55340092	G	A	0.0606754	0.0130125	3.13163e-06	13515
family.Enterobacteriaceae.id.3469	rs78143293	18	57672335	G	A	-0.0848521	0.0170415	1.19564e-06	13572
family.Enterobacteriaceae.id.3469	rs79757635	13	110840418	A	C	0.0758597	0.0171286	9.31857e-06	13419
family.Enterobacteriaceae.id.3469	rs80319214	2	4015933	G	C	0.0990404	0.0215877	6.95307e-06	12641
family.Erysipelotrichaceae.id.2149	rs1074800	5	3002546	G	A	0.0492438	0.010887	6.14583e-06	17789
family.Erysipelotrichaceae.id.2149	rs10781552	10	133897233	T	C	-0.0552212	0.0116074	2.33114e-06	17789
family.Erysipelotrichaceae.id.2149	rs17530232	13	40385457	G	A	0.10305	0.0224648	2.79123e-06	16622
family.Erysipelotrichaceae.id.2149	rs1884466	1	64139196	T	C	-0.0475363	0.0106939	9.52701e-06	18205
family.Erysipelotrichaceae.id.2149	rs2300774	3	195793712	A	G	0.0524152	0.0106784	8.95466e-07	18216
family.Erysipelotrichaceae.id.2149	rs290833	1	97457427	G	T	-0.0497374	0.0111376	8.029e-06	17789
family.Erysipelotrichaceae.id.2149	rs35161940	17	70327224	C	T	-0.0806041	0.0167641	1.8451e-06	18213
family.Erysipelotrichaceae.id.2149	rs4078432	14	48997206	T	C	-0.0608929	0.0133764	4.23104e-06	17789
family.Erysipelotrichaceae.id.2149	rs56970041	14	80357610	G	T	0.0724144	0.0164471	5.40344e-06	18217
family.Erysipelotrichaceae.id.2149	rs62504403	8	38803551	T	C	0.0681159	0.0127883	1.12265e-07	16981
family.Erysipelotrichaceae.id.2149	rs7234058	18	5830507	C	T	-0.0945759	0.0194091	9.12341e-07	16874
family.Erysipelotrichaceae.id.2149	rs7826267	8	2954952	G	T	-0.0839071	0.0199131	9.28449e-06	17586
family.Erysipelotrichaceae.id.2149	rs8003149	14	56156504	T	C	0.0538798	0.0116888	4.08475e-06	18213
family.FamilyXI.id.1936	rs2155352	11	95357209	G	A	-0.150538	0.0302319	6.63432e-07	3150
family.FamilyXI.id.1936	rs697771	16	54115200	G	A	-0.117677	0.0251491	3.19372e-06	3152
family.FamilyXI.id.1936	rs10759623	9	115821485	T	C	-0.162115	0.032151	5.78312e-07	3156
family.FamilyXI.id.1936	rs11547158	7	148921732	G	A	-0.177599	0.0372795	2.70219e-06	3133
family.FamilyXI.id.1936	rs488164	1	239995451	G	T	0.117998	0.025516	4.79785e-06	3149
family.FamilyXI.id.1936	rs3733511	4	119955787	G	A	0.128253	0.0274718	3.38554e-06	3156
family.FamilyXI.id.1936	rs6025153	20	55348292	C	G	0.118619	0.0261969	7.07084e-06	3130
family.FamilyXI.id.1936	rs78222136	16	64956642	C	G	0.224835	0.0511672	8.41266e-06	3136
family.FamilyXI.id.1936	rs17379710	11	35334668	C	T	-0.116383	0.0252125	3.97107e-06	3156
family.FamilyXI.id.1936	rs2156611	18	43345864	C	T	-0.112486	0.0251099	9.42661e-06	3155
family.FamilyXIII.id.1957	rs6501525	17	70218627	G	A	0.0561559	0.0115587	1.23726e-06	16269
family.FamilyXIII.id.1957	rs118170811	10	102366896	G	A	0.151619	0.0317112	1.80357e-06	9645
family.FamilyXIII.id.1957	rs12643275	4	162211872	T	A	-0.0550907	0.0116474	2.41523e-06	16269
family.FamilyXIII.id.1957	rs1999289	21	19685992	T	A	-0.0637366	0.013927	2.53805e-06	16269
family.FamilyXIII.id.1957	rs482905	1	166557202	T	G	0.0596528	0.012717	3.72345e-06	16737
family.FamilyXIII.id.1957	rs3098182	15	50802980	T	G	0.0508511	0.011014	4.04024e-06	16731
family.FamilyXIII.id.1957	rs6797051	3	88995218	T	C	-0.0805984	0.0171364	4.89281e-06	16737
family.FamilyXIII.id.1957	rs66753613	1	39212021	A	G	0.0651136	0.0144251	8.08288e-06	16269
family.FamilyXIII.id.1957	rs7514702	1	186914023	C	T	-0.0663236	0.0141626	3.91642e-06	16737
family.FamilyXIII.id.1957	rs7076829	10	7906746	A	T	-0.0516394	0.0112313	4.76089e-06	16269
family.FamilyXIII.id.1957	rs10404377	19	16174657	A	C	-0.0503183	0.011165	6.99027e-06	16269
family.FamilyXIII.id.1957	rs4293737	3	32373530	G	A	-0.112091	0.0271305	8.38485e-06	5704
family.FamilyXIII.id.1957	rs1887048	1	65170838	A	G	0.0579979	0.0129602	9.65391e-06	16717
family.FamilyXIII.id.1957	rs12904405	15	94105415	G	A	-0.0851896	0.0192688	7.67412e-06	16643
family.Lachnospiraceae.id.1987	rs9929145	16	76559184	A	G	-0.125721	0.0245233	2.83594e-07	15866
family.Lachnospiraceae.id.1987	rs11755180	6	161957425	G	C	-0.049227	0.0104894	2.68982e-06	18333
family.Lachnospiraceae.id.1987	rs35524804	9	100113683	C	T	-0.0607481	0.0125216	2.44999e-06	17859
family.Lachnospiraceae.id.1987	rs11979110	7	130436459	C	T	-0.0500924	0.0105069	1.81843e-06	18339
family.Lachnospiraceae.id.1987	rs79086868	9	133791605	C	T	0.0776723	0.0164472	3.01422e-06	17522
family.Lachnospiraceae.id.1987	rs112040820	17	80469064	G	A	0.0549584	0.0117086	2.41836e-06	17512
family.Lachnospiraceae.id.1987	rs2159863	4	10245354	G	A	-0.0585831	0.0128742	3.69557e-06	18340
family.Lachnospiraceae.id.1987	rs11139361	9	72179847	C	T	0.0494463	0.0110503	4.26262e-06	18333
family.Lachnospiraceae.id.1987	rs1205443	20	36876868	G	A	0.0501415	0.0112157	7.28844e-06	17779
family.Lachnospiraceae.id.1987	rs7359994	19	29408858	C	T	-0.0503142	0.0112482	5.35899e-06	18340
family.Lachnospiraceae.id.1987	rs146660815	6	46664437	C	T	-0.215114	0.0476778	6.53238e-06	4112
family.Lachnospiraceae.id.1987	rs959845	4	186906801	T	C	-0.0493666	0.0107801	5.1695e-06	17859
family.Lachnospiraceae.id.1987	rs10402491	19	13425799	T	C	0.0661701	0.014851	7.58351e-06	18334
family.Lachnospiraceae.id.1987	rs13005175	2	232469722	G	A	0.0993483	0.0218395	8.37071e-06	16893
family.Lachnospiraceae.id.1987	rs2910921	5	32348593	C	T	0.160302	0.035832	8.41974e-06	6549
family.Lachnospiraceae.id.1987	rs12760724	1	214031969	C	A	-0.0484566	0.0107934	7.26734e-06	18340
family.Lachnospiraceae.id.1987	rs3127230	10	103392503	T	C	-0.0503537	0.0112201	6.20325e-06	18340
family.Lachnospiraceae.id.1987	rs11841382	13	38004672	T	G	-0.0718128	0.017462	9.57773e-06	18340
family.Lactobacillaceae.id.1836	rs74599091	1	179720669	G	A	0.191613	0.0425039	7.69522e-06	4951
family.Lactobacillaceae.id.1836	rs9345899	6	67559323	G	A	-0.124042	0.0278946	9.4459e-06	6602
family.Lactobacillaceae.id.1836	rs1590596	13	23836941	G	C	-0.10381	0.0220135	3.89936e-06	6750
family.Lactobacillaceae.id.1836	rs11674854	2	28903275	T	C	-0.0830224	0.0175267	2.59545e-06	6750
family.Lactobacillaceae.id.1836	rs1530559	2	135755629	A	G	0.0772453	0.0176921	9.65254e-06	6750
family.Lactobacillaceae.id.1836	rs16861661	1	18501459	A	G	-0.193287	0.0379293	2.70131e-07	5385
family.Lactobacillaceae.id.1836	rs328312	16	73890910	A	T	0.082529	0.0168225	8.69117e-07	7051
family.Lactobacillaceae.id.1836	rs6092149	20	54192992	T	A	-0.0825646	0.0170282	1.38158e-06	7006
family.Lactobacillaceae.id.1836	rs62314653	4	109896462	A	C	0.177082	0.0392269	6.5919e-06	6016
family.Lactobacillaceae.id.1836	rs768253	8	69010103	G	T	-0.0792344	0.0170604	3.60763e-06	7059
family.Lactobacillaceae.id.1836	rs77478751	3	173151665	G	A	-0.219178	0.0473566	5.95946e-06	3704
family.Lactobacillaceae.id.1836	rs921925	19	6928017	C	A	0.0999419	0.0201687	5.77195e-07	7053
family.Methanobacteriaceae.id.121	rs10202904	2	125440268	G	T	-0.121754	0.0235357	3.0143e-07	3695
family.Methanobacteriaceae.id.121	rs10424197	19	46439321	A	G	-0.111274	0.0247517	9.27887e-06	3698
family.Methanobacteriaceae.id.121	rs11018665	11	89349287	T	A	0.111465	0.0250516	6.51864e-06	3698
family.Methanobacteriaceae.id.121	rs12825290	12	43701132	G	C	-0.216781	0.0493496	6.07567e-06	3144
family.Methanobacteriaceae.id.121	rs4257531	3	2086167	A	G	0.164498	0.0364959	7.44344e-06	3162
family.Methanobacteriaceae.id.121	rs56131665	5	178160975	A	G	0.178661	0.039298	6.17992e-06	3572
family.Methanobacteriaceae.id.121	rs6508769	19	28827760	C	T	0.153519	0.0344519	8.22529e-06	3319
family.Methanobacteriaceae.id.121	rs6776814	3	15053083	C	T	-0.199566	0.0411825	1.63062e-06	3385
family.Methanobacteriaceae.id.121	rs73068003	7	10773932	T	G	-0.15814	0.0351803	8.44583e-06	3692
family.Methanobacteriaceae.id.121	rs73457410	13	41956181	G	A	0.21534	0.0436695	1.40855e-06	3498
family.Methanobacteriaceae.id.121	rs75208022	12	21338861	T	C	-0.227245	0.048763	5.92103e-06	3203
family.Methanobacteriaceae.id.121	rs894996	4	104418307	A	C	0.216999	0.0449076	1.87557e-06	3582
family.Oxalobacteraceae.id.2966	rs7993559	13	23443627	A	C	0.0921059	0.0201114	5.03729e-06	4989
family.Oxalobacteraceae.id.2966	rs17138946	16	5984558	T	G	-0.189444	0.0430248	8.09008e-06	4776
family.Oxalobacteraceae.id.2966	rs11246212	11	610277	C	T	0.13607	0.0291797	4.50836e-06	5130
family.Oxalobacteraceae.id.2966	rs934049	2	16056779	A	G	0.109751	0.0238636	4.21147e-06	4951
family.Oxalobacteraceae.id.2966	rs12509763	4	84254259	G	C	-0.16332	0.0360823	8.04848e-06	5129
family.Oxalobacteraceae.id.2966	rs561239	12	18793583	G	A	0.105525	0.0236769	7.1938e-06	4989
family.Oxalobacteraceae.id.2966	rs62435498	7	1794263	A	C	0.181521	0.0400608	7.45831e-06	4780
family.Oxalobacteraceae.id.2966	rs80330081	4	67427392	C	A	-0.18756	0.0423688	6.63998e-06	4672
family.Oxalobacteraceae.id.2966	rs111966731	15	93941937	C	T	0.204031	0.0445746	4.56318e-06	4387
family.Oxalobacteraceae.id.2966	rs12002250	9	19682558	C	A	0.196145	0.044523	5.53202e-06	4726
family.Oxalobacteraceae.id.2966	rs1569853	6	38550301	C	T	-0.140043	0.0281704	7.45179e-07	4997
family.Oxalobacteraceae.id.2966	rs36057338	4	189935314	T	G	0.181604	0.0398742	6.25787e-06	4738
family.Oxalobacteraceae.id.2966	rs4428215	3	171947435	A	G	0.12561	0.0230053	4.87931e-08	5167
family.Oxalobacteraceae.id.2966	rs6000536	22	37421469	T	C	-0.118383	0.0241355	7.38718e-07	5166
family.Oxalobacteraceae.id.2966	rs736744	9	87514407	T	C	0.105642	0.0200648	1.49416e-07	5167
family.Pasteurellaceae.id.3689	rs10840326	11	9951672	G	C	-0.0717634	0.0149229	1.43842e-06	9154
family.Pasteurellaceae.id.3689	rs10965428	9	22718481	A	C	-0.119902	0.0258219	4.29151e-06	8873
family.Pasteurellaceae.id.3689	rs111582866	16	48742489	A	G	-0.113957	0.0256403	7.06627e-06	8616
family.Pasteurellaceae.id.3689	rs12050685	15	73477482	G	A	-0.0670948	0.015239	9.18513e-06	9411
family.Pasteurellaceae.id.3689	rs12191680	6	129224488	G	C	0.102214	0.0197189	3.049e-07	9408
family.Pasteurellaceae.id.3689	rs16970009	17	32862601	G	A	0.187381	0.0429572	7.31531e-06	4703
family.Pasteurellaceae.id.3689	rs35510	12	115491973	G	A	0.122729	0.0264958	4.01576e-06	8671
family.Pasteurellaceae.id.3689	rs4822728	22	26891808	C	T	0.0685479	0.0149032	4.71847e-06	9412
family.Pasteurellaceae.id.3689	rs6092684	20	57274077	T	A	0.0684647	0.014674	3.44059e-06	9366
family.Pasteurellaceae.id.3689	rs62568866	9	6818307	A	T	-0.118018	0.0259206	7.22663e-06	8020
family.Pasteurellaceae.id.3689	rs6972479	7	116918060	G	A	-0.0781862	0.0175366	7.74817e-06	8616
family.Pasteurellaceae.id.3689	rs72756943	5	26531908	A	G	0.13988	0.0303029	3.35218e-06	8020
family.Pasteurellaceae.id.3689	rs73139353	3	97972214	C	A	-0.222573	0.0484634	8.71314e-06	4047
family.Pasteurellaceae.id.3689	rs731534	20	5412480	G	C	-0.0986502	0.0216316	9.46292e-06	9115
family.Pasteurellaceae.id.3689	rs76022354	10	94306385	T	C	0.24289	0.0500406	1.82858e-06	3692
family.Pasteurellaceae.id.3689	rs78909003	9	105650242	C	T	-0.241159	0.0498372	2.04893e-06	3638
family.Pasteurellaceae.id.3689	rs9382510	6	55448491	T	C	-0.0881865	0.0169965	2.476e-07	9410
family.Pasteurellaceae.id.3689	rs9895850	17	64535013	C	T	-0.176406	0.041017	9.08251e-06	4737
family.Pasteurellaceae.id.3689	rs9938097	16	84977389	C	T	-0.0710386	0.0158024	8.22604e-06	9402
family.Peptococcaceae.id.2024	rs4990837	8	3580757	G	A	0.0910387	0.0185869	1.74194e-06	10718
family.Peptococcaceae.id.2024	rs150600492	10	129175962	C	A	0.135774	0.0289757	2.31305e-06	9761
family.Peptococcaceae.id.2024	rs12634826	3	182984048	G	T	-0.0739885	0.0150931	1.01109e-06	10381
family.Peptococcaceae.id.2024	rs12992764	2	188895743	G	T	0.0684213	0.0141137	1.46158e-06	10444
family.Peptococcaceae.id.2024	rs75898026	13	113561082	G	A	-0.0821779	0.0173541	2.0221e-06	10444
family.Peptococcaceae.id.2024	rs117452796	9	9423378	G	A	-0.257982	0.0549569	3.15296e-06	3161
family.Peptococcaceae.id.2024	rs75430375	5	89252884	T	C	-0.147941	0.0317498	3.40849e-06	8375
family.Peptococcaceae.id.2024	rs12144792	1	27418225	T	C	0.064399	0.0141246	5.82242e-06	10718
family.Peptococcaceae.id.2024	rs35703006	8	28614217	T	G	0.0812655	0.0164355	4.94775e-07	10715
family.Peptostreptococcaceae.id.2042	rs4692811	4	171180190	T	C	0.0642075	0.0126913	4.21123e-07	16061
family.Peptostreptococcaceae.id.2042	rs12377846	9	16786784	A	C	-0.252	0.0511627	7.26254e-07	3736
family.Peptostreptococcaceae.id.2042	rs2644627	8	26726641	G	C	-0.0558506	0.011224	6.33336e-07	16059
family.Peptostreptococcaceae.id.2042	rs59987323	22	37976422	T	C	-0.0537078	0.011443	2.70082e-06	15584
family.Peptostreptococcaceae.id.2042	rs9573937	13	77351196	G	A	-0.0693637	0.0142907	1.70589e-06	16061
family.Peptostreptococcaceae.id.2042	rs75819860	18	65324280	A	T	0.126264	0.0268383	2.48734e-06	11697
family.Peptostreptococcaceae.id.2042	rs117020988	7	46710977	T	C	0.182411	0.0372126	1.02794e-06	6831
family.Peptostreptococcaceae.id.2042	rs1520207	3	151781175	T	C	0.0525658	0.0112476	3.16548e-06	16057
family.Peptostreptococcaceae.id.2042	rs76982728	7	44312824	C	T	0.124203	0.0266923	3.24058e-06	11185
family.Peptostreptococcaceae.id.2042	rs12986312	19	17414138	G	T	0.0571818	0.0125947	5.76718e-06	15970
family.Peptostreptococcaceae.id.2042	rs1467258	17	38216487	A	G	0.072584	0.0162321	7.89804e-06	15584
family.Peptostreptococcaceae.id.2042	rs59865771	16	89246670	T	C	-0.0573764	0.0127192	7.69029e-06	16040
family.Peptostreptococcaceae.id.2042	rs77540684	10	14650535	G	T	0.106725	0.0245638	8.13712e-06	13495
family.Peptostreptococcaceae.id.2042	rs6721459	2	67852836	G	A	0.0509823	0.0111975	5.07756e-06	16061
family.Peptostreptococcaceae.id.2042	rs10805326	4	14324623	A	G	0.0566637	0.012276	4.03396e-06	16061
family.Peptostreptococcaceae.id.2042	rs61841503	10	17019559	A	G	0.0919658	0.0161331	9.8012e-09	15333
family.Porphyromonadaceae.id.943	rs10119172	9	2233969	G	C	-0.0737324	0.014259	1.32426e-07	18022
family.Porphyromonadaceae.id.943	rs17065783	3	62035586	G	A	-0.059133	0.0122235	1.79351e-06	18028
family.Porphyromonadaceae.id.943	rs6953849	7	69251692	G	A	0.0718149	0.0150724	2.4448e-06	18028
family.Porphyromonadaceae.id.943	rs10858364	9	138076081	T	G	0.055316	0.012085	4.31063e-06	18028
family.Porphyromonadaceae.id.943	rs3111851	3	189854046	G	C	0.0581896	0.0121147	2.19497e-06	18024
family.Porphyromonadaceae.id.943	rs7330827	13	23531802	C	T	-0.103842	0.0237355	8.04891e-06	13754
family.Porphyromonadaceae.id.943	rs35961441	1	240929774	C	A	0.0915257	0.0207306	8.37393e-06	16374
family.Porphyromonadaceae.id.943	rs10762312	10	71571863	A	G	-0.052368	0.0118814	8.70354e-06	18028
family.Porphyromonadaceae.id.943	rs35233670	17	63750903	C	T	-0.0473576	0.010602	7.90987e-06	18024
family.Porphyromonadaceae.id.943	rs864093	4	149825977	C	A	-0.0527939	0.0117499	9.598e-06	18027
family.Porphyromonadaceae.id.943	rs1980561	14	63386516	G	A	-0.0485289	0.0109284	8.94542e-06	18028
family.Prevotellaceae.id.960	rs9958960	18	63018983	A	G	-0.0914807	0.0173611	1.06324e-07	14061
family.Prevotellaceae.id.960	rs4493272	2	118910912	C	T	-0.0604992	0.0118027	3.02312e-07	14867
family.Prevotellaceae.id.960	rs3860225	1	111161677	G	A	0.083936	0.0167936	5.49682e-07	14871
family.Prevotellaceae.id.960	rs912860	14	33706908	A	G	-0.229046	0.0483124	9.2992e-07	3479
family.Prevotellaceae.id.960	rs12118202	1	210681370	C	T	-0.0751986	0.0147265	5.54234e-07	14869
family.Prevotellaceae.id.960	rs2206482	20	9771109	G	T	-0.0569105	0.0117486	1.30377e-06	14808
family.Prevotellaceae.id.960	rs9586501	13	105075823	A	G	0.0592681	0.0127329	2.58988e-06	14868
family.Prevotellaceae.id.960	rs12057990	1	99470269	T	C	0.0589878	0.0132268	8.9748e-06	14867
family.Prevotellaceae.id.960	rs148376875	3	170126707	G	T	0.084515	0.0179163	2.08029e-06	14289
family.Prevotellaceae.id.960	rs4685827	3	4864877	C	T	-0.0679529	0.0145407	2.77192e-06	14867
family.Prevotellaceae.id.960	rs10131942	14	78643095	G	C	0.0701212	0.0158326	8.60821e-06	14871
family.Prevotellaceae.id.960	rs34660375	5	180283881	G	A	-0.0805894	0.0178291	7.40327e-06	14289
family.Prevotellaceae.id.960	rs7252711	19	17460999	G	A	-0.0740876	0.0161926	5.56586e-06	14540
family.Prevotellaceae.id.960	rs3758087	8	23714609	C	T	0.0564199	0.0124655	8.60581e-06	14871
family.Prevotellaceae.id.960	rs34071565	11	119712522	A	T	-0.1567	0.0347882	5.60147e-06	8136
family.Prevotellaceae.id.960	rs13069367	3	71801830	C	A	-0.0539768	0.0119687	7.39489e-06	14860
family.Prevotellaceae.id.960	rs7975087	12	21404832	A	C	-0.0601448	0.0135454	7.59459e-06	14871
family.Prevotellaceae.id.960	rs2278540	3	32408916	A	G	0.0554249	0.0123265	8.43592e-06	14847
family.Rhodospirillaceae.id.2717	rs72714493	1	92206218	G	A	0.0816858	0.0180791	7.34924e-06	8497
family.Rhodospirillaceae.id.2717	rs6679026	1	78619512	C	T	0.111984	0.0251088	9.94679e-06	8497
family.Rhodospirillaceae.id.2717	rs1923415	6	89268715	G	A	-0.0999238	0.0227326	9.63701e-06	8501
family.Rhodospirillaceae.id.2717	rs1035406	5	119372737	A	G	-0.11354	0.0250863	5.84451e-06	8483
family.Rhodospirillaceae.id.2717	rs11591293	10	113419797	T	G	0.0743184	0.0158724	2.67148e-06	8500
family.Rhodospirillaceae.id.2717	rs12977163	19	28641647	C	G	0.0730951	0.0163491	7.62595e-06	8044
family.Rhodospirillaceae.id.2717	rs13336560	16	88554243	T	C	-0.0701719	0.0158061	9.17333e-06	8010
family.Rhodospirillaceae.id.2717	rs1549633	5	27945645	C	A	0.0999312	0.0218634	4.70392e-06	8010
family.Rhodospirillaceae.id.2717	rs3754624	2	225633812	T	C	0.0971389	0.0200064	1.7148e-06	8496
family.Rhodospirillaceae.id.2717	rs4278423	10	2670553	C	T	0.107529	0.0235725	3.12021e-06	8501
family.Rhodospirillaceae.id.2717	rs4822789	22	27173098	C	G	0.0734321	0.0160521	7.00522e-06	8492
family.Rhodospirillaceae.id.2717	rs55876211	3	84471266	T	C	-0.0911851	0.0196395	2.86679e-06	8494
family.Rhodospirillaceae.id.2717	rs61933850	12	73139398	A	G	0.164808	0.0360647	7.22582e-06	6830
family.Rhodospirillaceae.id.2717	rs7001029	8	131958403	T	C	0.117366	0.0261324	5.3475e-06	8044
family.Rhodospirillaceae.id.2717	rs74354280	4	134192918	T	C	-0.0911896	0.0204907	6.67295e-06	8501
family.Rhodospirillaceae.id.2717	rs76784716	2	169033340	G	A	0.136049	0.0285767	1.48988e-06	8498
family.Rhodospirillaceae.id.2717	rs9813022	3	13726736	G	A	-0.0842444	0.0163583	2.53124e-07	8498
family.Rikenellaceae.id.967	rs9603208	13	38044689	T	G	0.0821173	0.0159596	1.91801e-07	17680
family.Rikenellaceae.id.967	rs1939881	11	95304834	A	G	-0.105589	0.0206213	5.64373e-07	17434
family.Rikenellaceae.id.967	rs4264350	15	71658642	C	T	-0.0526393	0.0108555	1.34832e-06	17668
family.Rikenellaceae.id.967	rs62532512	9	14158854	A	C	-0.0504257	0.0107399	2.76426e-06	17672
family.Rikenellaceae.id.967	rs6837275	4	187842232	G	A	0.0570355	0.011887	1.447e-06	17199
family.Rikenellaceae.id.967	rs9578457	13	22867356	A	G	-0.141478	0.0315848	3.99449e-06	9400
family.Rikenellaceae.id.967	rs2833282	21	32496710	A	G	0.0711137	0.0156966	4.31106e-06	17680
family.Rikenellaceae.id.967	rs77885767	14	21548634	T	C	-0.156209	0.0336482	2.84694e-06	8478
family.Rikenellaceae.id.967	rs59663348	18	4069710	A	G	0.0570915	0.0125048	6.12244e-06	17678
family.Rikenellaceae.id.967	rs74474130	14	90270821	G	T	0.137747	0.0295688	3.61378e-06	11055
family.Rikenellaceae.id.967	rs7242694	18	10338470	T	C	-0.0618674	0.0134882	5.80709e-06	17199
family.Rikenellaceae.id.967	rs36021379	21	28515912	G	A	-0.0656005	0.0144903	7.1952e-06	17199
family.Rikenellaceae.id.967	rs10217435	9	86052655	T	C	-0.0883756	0.0197506	6.5076e-06	17679
family.Rikenellaceae.id.967	rs2447496	8	99188924	A	G	-0.0549203	0.0121904	6.0861e-06	17199
family.Rikenellaceae.id.967	rs35909684	8	144441740	C	A	-0.0850181	0.0191539	7.09826e-06	17565
family.Rikenellaceae.id.967	rs4783173	16	85396629	G	C	0.0481514	0.0110006	7.0641e-06	17086
family.Rikenellaceae.id.967	rs10832801	11	17589129	C	A	-0.0534763	0.0122666	7.50417e-06	17199
family.Rikenellaceae.id.967	rs9389714	6	100244667	T	C	-0.0636841	0.0143416	8.79066e-06	17680
family.Rikenellaceae.id.967	rs6744030	2	174257127	T	C	0.0696747	0.0157103	9.31514e-06	17564
family.Rikenellaceae.id.967	rs67281112	7	135778919	C	G	0.0635814	0.0137451	3.63475e-06	17199
family.Rikenellaceae.id.967	rs67705352	1	19790706	G	T	-0.0549688	0.0110534	6.57556e-07	17676
family.Ruminococcaceae.id.2050	rs2113833	2	218216801	C	T	0.169146	0.0355009	1.14466e-06	4140
family.Ruminococcaceae.id.2050	rs17376049	1	61425267	C	T	0.0848534	0.0172114	7.29619e-07	18333
family.Ruminococcaceae.id.2050	rs10093275	8	69732887	T	C	0.0534595	0.011677	5.35228e-06	18335
family.Ruminococcaceae.id.2050	rs76724913	1	24473669	G	T	0.0901053	0.0203104	9.60494e-06	17516
family.Ruminococcaceae.id.2050	rs1612733	1	107661606	C	T	0.108708	0.0238006	4.22436e-06	15016
family.Ruminococcaceae.id.2050	rs2426816	20	58278102	A	T	-0.0480152	0.0106011	6.04464e-06	17774
family.Ruminococcaceae.id.2050	rs3009418	1	147744468	A	C	0.0927607	0.0210123	8.69024e-06	16407
family.Ruminococcaceae.id.2050	rs10166469	2	29829167	C	T	-0.053336	0.0120209	8.5216e-06	18314
family.Ruminococcaceae.id.2050	rs1158100	8	4555684	G	A	-0.0490539	0.0109865	8.60858e-06	18333
family.Ruminococcaceae.id.2050	rs499272	11	116485496	C	G	0.0706431	0.016046	9.29359e-06	17854
family.Ruminococcaceae.id.2050	rs55793120	12	47384118	C	T	0.13822	0.0266152	1.44338e-07	12405
family.Ruminococcaceae.id.2050	rs56199908	9	2801371	C	T	-0.199327	0.0410444	1.66414e-06	5618
family.Streptococcaceae.id.1850	rs16950051	12	120729505	G	A	0.107008	0.0236973	5.33808e-06	14431
family.Streptococcaceae.id.1850	rs77968078	1	240441766	A	G	-0.0993013	0.0224788	7.9334e-06	15519
family.Streptococcaceae.id.1850	rs957755	7	46778653	G	T	-0.0642449	0.0142702	7.4151e-06	16627
family.Streptococcaceae.id.1850	rs10028567	4	53657577	T	C	-0.0934027	0.0190343	3.72497e-06	16549
family.Streptococcaceae.id.1850	rs11110281	12	100584014	C	T	-0.130554	0.0225943	1.40137e-08	15316
family.Streptococcaceae.id.1850	rs2370083	14	97526750	T	G	-0.0842751	0.0184509	4.25666e-06	16516
family.Streptococcaceae.id.1850	rs2952251	8	10143164	G	A	-0.0639298	0.0126525	3.72237e-07	16612
family.Streptococcaceae.id.1850	rs35344081	16	991253	A	G	0.0609349	0.0129703	2.63845e-06	16624
family.Streptococcaceae.id.1850	rs395407	5	169689604	C	G	-0.0826855	0.0172536	1.3256e-06	16088
family.Streptococcaceae.id.1850	rs4968759	17	61298020	G	A	-0.0544035	0.0111271	8.91881e-07	16624
family.Streptococcaceae.id.1850	rs57646748	4	37452858	A	G	-0.088021	0.019876	7.88359e-06	16160
family.Streptococcaceae.id.1850	rs6563952	16	73391982	C	G	0.0801931	0.0178576	8.70591e-06	16627
family.Streptococcaceae.id.1850	rs6806351	3	132058723	C	T	-0.0619209	0.0135744	6.93793e-06	16198
family.Streptococcaceae.id.1850	rs72739637	15	41663393	G	A	0.0927983	0.0192021	1.82163e-06	15111
family.Streptococcaceae.id.1850	rs76717940	3	94153993	A	T	0.150606	0.0334079	3.08935e-06	7720
family.Streptococcaceae.id.1850	rs7916711	10	28588269	G	A	0.0959639	0.021545	6.32732e-06	15515
family.Streptococcaceae.id.1850	rs9903102	17	80576624	A	C	-0.0693015	0.0154096	4.91806e-06	16623
family.unknownfamily.id.1000001214	rs11150282	16	80493705	C	T	0.098235	0.0197127	7.36053e-07	5864
family.unknownfamily.id.1000001214	rs113884518	9	24648997	C	T	-0.20591	0.0455376	7.73987e-06	4434
family.unknownfamily.id.1000001214	rs1221147	9	122046549	A	T	0.126305	0.0279161	4.8596e-06	5759
family.unknownfamily.id.1000001214	rs16851659	1	230523039	C	G	-0.0895168	0.0186555	1.27024e-06	5875
family.unknownfamily.id.1000001214	rs28678345	17	53906328	C	T	0.213083	0.0471377	8.05953e-06	4315
family.unknownfamily.id.1000001214	rs367480	11	2937631	A	G	-0.0841649	0.0185948	7.52418e-06	5878
family.unknownfamily.id.1000001214	rs4129395	9	115975389	A	G	0.0904264	0.0185253	1.21742e-06	5878
family.unknownfamily.id.1000001214	rs73074665	7	20010624	T	A	0.164631	0.0356037	3.6238e-06	5749
family.unknownfamily.id.1000001214	rs789069	18	1008278	C	A	-0.10413	0.0234459	6.50003e-06	5870
family.unknownfamily.id.1000001214	rs79790072	15	100747683	C	T	0.226103	0.0488017	3.5381e-06	4104
family.unknownfamily.id.1000001214	rs8028558	15	62055753	G	A	0.08346	0.0188504	9.78236e-06	5875
family.unknownfamily.id.1000001214	rs9864379	3	14306949	C	T	-0.160521	0.0292752	4.65873e-08	5768
family.unknownfamily.id.1000005471	rs10071529	5	176287195	C	G	0.125105	0.0278674	8.64406e-06	10147
family.unknownfamily.id.1000005471	rs11779863	8	15406830	A	G	-0.0772768	0.0172171	6.68845e-06	10353
family.unknownfamily.id.1000005471	rs12566890	1	61850864	G	T	-0.103134	0.0241775	8.11201e-06	10339
family.unknownfamily.id.1000005471	rs13100746	3	165846506	T	C	0.0638979	0.0142685	7.28846e-06	10359
family.unknownfamily.id.1000005471	rs17235252	7	82536037	C	T	-0.122002	0.0255463	2.15879e-06	9531
family.unknownfamily.id.1000005471	rs3932485	3	184193482	T	C	0.0626209	0.0141623	9.92857e-06	10359
family.unknownfamily.id.1000005471	rs515984	10	3521459	C	T	-0.0875451	0.0190685	6.61366e-06	10359
family.unknownfamily.id.1000005471	rs62188991	2	177374176	C	G	-0.110864	0.0241355	5.26703e-06	9531
family.unknownfamily.id.1000005471	rs638542	1	109845252	A	G	-0.070592	0.0157049	5.17285e-06	9970
family.unknownfamily.id.1000005471	rs739151	22	42741466	G	C	0.0652659	0.0139773	3.09287e-06	10337
family.unknownfamily.id.1000005471	rs74603314	14	46519718	C	T	0.230767	0.0489701	2.27641e-06	4033
family.unknownfamily.id.1000005471	rs76373661	3	3771148	A	G	0.0908218	0.0202986	5.15941e-06	10359
family.unknownfamily.id.1000005471	rs7706512	5	17443654	A	G	0.0657351	0.0138979	2.27207e-06	10359
family.unknownfamily.id.1000005471	rs7801843	7	4105705	G	A	-0.0869495	0.0194509	9.46882e-06	10359
family.unknownfamily.id.1000005471	rs7853673	9	116711241	A	G	-0.0624389	0.0139833	6.7325e-06	10359
family.unknownfamily.id.1000005471	rs949341	11	112386785	A	G	0.0656602	0.0147216	7.73282e-06	10355
family.unknownfamily.id.1000006161	rs11251024	10	2095726	A	G	0.104201	0.0206737	6.62801e-07	5107
family.unknownfamily.id.1000006161	rs11606187	11	91589600	G	A	-0.154539	0.0326288	3.30586e-06	5102
family.unknownfamily.id.1000006161	rs13219468	6	68934648	C	G	0.115344	0.0236958	1.40637e-06	5104
family.unknownfamily.id.1000006161	rs13385922	2	234081324	C	T	0.0929494	0.0201348	3.96829e-06	5106
family.unknownfamily.id.1000006161	rs166849	2	200778866	A	G	0.0911053	0.0202239	7.73898e-06	5107
family.unknownfamily.id.1000006161	rs2172426	8	18229020	T	C	-0.10212	0.0198947	3.17425e-07	5099
family.unknownfamily.id.1000006161	rs267959	5	10737802	G	A	0.0988612	0.0209676	2.61993e-06	5107
family.unknownfamily.id.1000006161	rs2930903	19	887824	G	C	0.0908335	0.0209434	6.8435e-06	4789
family.unknownfamily.id.1000006161	rs4383094	15	81694972	C	T	0.149188	0.0320662	4.28134e-06	5091
family.unknownfamily.id.1000006161	rs55921101	10	127094261	T	A	-0.109245	0.0236201	4.32139e-06	5105
family.unknownfamily.id.1000006161	rs60583455	7	1321675	C	T	0.108934	0.021177	2.59578e-07	4773
family.unknownfamily.id.1000006161	rs60775321	15	97318671	C	T	-0.0962425	0.0213842	7.1046e-06	5101
family.unknownfamily.id.1000006161	rs72671304	14	39425971	C	T	0.172322	0.0370028	3.79578e-06	4887
family.unknownfamily.id.1000006161	rs7911787	10	98619568	T	G	-0.223071	0.0470232	3.38824e-06	3879
family.unknownfamily.id.1000006161	rs80270230	2	89331940	C	G	0.176113	0.0393214	8.40763e-06	4261
family.unknownfamily.id.1000006161	rs8126061	20	3405239	C	T	-0.159135	0.0351904	7.36334e-06	5089
family.unknownfamily.id.1000006161	rs9542068	13	70306831	C	T	0.0990709	0.0218149	6.52339e-06	5107
family.Veillonellaceae.id.2172	rs12741784	1	50088819	T	C	-0.0621452	0.0119266	1.28494e-07	15867
family.Veillonellaceae.id.2172	rs79535861	13	38326692	C	A	0.100666	0.0207016	1.57687e-06	15061
family.Veillonellaceae.id.2172	rs111810795	14	102897930	T	C	-0.0867108	0.0180573	1.72927e-06	15605
family.Veillonellaceae.id.2172	rs12186441	5	132646303	A	G	0.208096	0.0453999	4.52857e-06	5236
family.Veillonellaceae.id.2172	rs4797169	18	462180	C	T	0.0587799	0.0128297	4.49346e-06	15974
family.Veillonellaceae.id.2172	rs12668619	7	21637810	G	A	0.055301	0.0117654	2.57364e-06	15971
family.Veillonellaceae.id.2172	rs2175069	4	23317124	G	A	-0.0526752	0.0114886	4.63558e-06	15976
family.Veillonellaceae.id.2172	rs1442060	4	46366067	A	G	-0.0514024	0.0112125	4.50675e-06	15976
family.Veillonellaceae.id.2172	rs114889439	13	61597625	G	A	-0.253809	0.0539169	6.19028e-06	3268
family.Veillonellaceae.id.2172	rs4461038	15	78546996	G	A	-0.0554965	0.0119467	3.73474e-06	15973
family.Veillonellaceae.id.2172	rs6909981	6	75534152	T	C	-0.0638697	0.0141765	5.47618e-06	15976
family.Veillonellaceae.id.2172	rs2561116	5	38348199	G	T	-0.083617	0.0187159	7.88518e-06	15976
family.Veillonellaceae.id.2172	rs61264131	6	139188534	C	A	0.202367	0.0464388	6.74544e-06	3075
family.Veillonellaceae.id.2172	rs9345168	6	92380922	A	C	0.0509102	0.0113253	8.48887e-06	15976
family.Veillonellaceae.id.2172	rs11700976	21	35576123	A	C	0.0503337	0.0113763	9.25376e-06	15971
family.Veillonellaceae.id.2172	rs6692542	1	244391618	G	A	0.0534397	0.0118254	8.67975e-06	15976
family.Veillonellaceae.id.2172	rs2585520	13	78785141	T	G	-0.0904972	0.0200428	5.26922e-06	15501
family.Veillonellaceae.id.2172	rs75768969	13	101617913	G	C	-0.0703773	0.0156855	7.19233e-06	15975
family.Veillonellaceae.id.2172	rs1693340	18	30208691	C	T	0.0818934	0.018245	9.25271e-06	15058
family.Veillonellaceae.id.2172	rs4263802	8	138319508	A	G	0.050942	0.0114921	7.45003e-06	15976
family.Veillonellaceae.id.2172	rs1447205	8	41231597	C	G	-0.0520689	0.0115656	7.34899e-06	15971
family.Verrucomicrobiaceae.id.4036	rs11184341	1	105422565	C	G	0.0655301	0.014223	4.13844e-06	11864
family.Verrucomicrobiaceae.id.4036	rs111862613	12	130309670	C	T	0.0907065	0.0196746	3.73127e-06	11621
family.Verrucomicrobiaceae.id.4036	rs117107102	18	49473635	G	A	0.204683	0.0431573	2.91821e-06	4975
family.Verrucomicrobiaceae.id.4036	rs11729256	4	95027272	C	T	0.0749798	0.0150177	6.7309e-07	11861
family.Verrucomicrobiaceae.id.4036	rs12908520	15	97570657	A	G	0.0619104	0.0130946	2.15138e-06	11863
family.Verrucomicrobiaceae.id.4036	rs2602429	16	81063149	T	C	0.0745516	0.0156195	2.69939e-06	11690
family.Verrucomicrobiaceae.id.4036	rs4242783	10	5064327	A	G	0.0687992	0.0147694	2.75444e-06	11690
family.Verrucomicrobiaceae.id.4036	rs4936098	11	130280667	G	A	0.0648691	0.0135928	1.12929e-06	11858
family.Verrucomicrobiaceae.id.4036	rs61779207	1	41074472	A	G	-0.0758811	0.0167762	6.63029e-06	11591
family.Verrucomicrobiaceae.id.4036	rs74542928	4	100544188	C	T	0.112124	0.0236422	1.64613e-06	11216
family.Verrucomicrobiaceae.id.4036	rs9349825	6	56341481	G	A	-0.0704354	0.0147128	2.51287e-06	11858
family.Verrucomicrobiaceae.id.4036	rs941682	20	31867840	A	G	-0.0631526	0.0143767	9.58114e-06	11809
family.Victivallaceae.id.2255	rs4396289	11	9316730	T	C	-0.152918	0.0288525	1.53782e-07	3913
family.Victivallaceae.id.2255	rs2944282	7	57589803	C	T	-0.124197	0.0257026	1.56601e-06	3555
family.Victivallaceae.id.2255	rs11764871	7	146808977	T	G	0.127099	0.025656	7.49289e-07	3909
family.Victivallaceae.id.2255	rs6545794	2	60484909	G	A	-0.197786	0.0410495	5.97005e-07	3916
family.Victivallaceae.id.2255	rs2546105	5	94692439	T	A	0.126643	0.0257111	1.02501e-06	3917
family.Victivallaceae.id.2255	rs7077363	10	95286954	A	G	0.148942	0.0318366	2.83376e-06	3912
family.Victivallaceae.id.2255	rs67832247	2	2649472	T	C	-0.123489	0.0266695	3.23801e-06	3555
family.Victivallaceae.id.2255	rs34962571	12	131103256	C	A	-0.186945	0.0418412	6.24824e-06	3237
family.Victivallaceae.id.2255	rs7860510	9	94128796	C	G	0.164855	0.0375128	9.60089e-06	3912
family.Victivallaceae.id.2255	rs7627405	3	9968555	T	C	-0.134158	0.0301427	8.1942e-06	3555
family.Victivallaceae.id.2255	rs61702987	2	31211657	C	T	0.145501	0.0300007	3.07921e-06	3906
family.Victivallaceae.id.2255	rs7314815	12	102525047	A	G	0.101088	0.0225594	6.40086e-06	3912
family.Victivallaceae.id.2255	rs11671100	19	711637	C	A	-0.160034	0.0349472	4.08042e-06	3331
family.Victivallaceae.id.2255	rs62570196	9	111086170	T	C	-0.246101	0.0483077	2.69852e-07	3091
genus..Clostridiuminnocuumgroup.id.14397	rs6890185	5	71186626	C	T	0.113424	0.0233137	1.12244e-06	4166
genus..Clostridiuminnocuumgroup.id.14397	rs61267978	18	6348227	C	T	0.14708	0.0320875	5.58513e-06	4165
genus..Clostridiuminnocuumgroup.id.14397	rs1948423	3	103025517	A	T	-0.108859	0.023425	3.4941e-06	4165
genus..Clostridiuminnocuumgroup.id.14397	rs6577484	1	8419420	A	G	0.160425	0.0360857	8.40602e-06	3858
genus..Clostridiuminnocuumgroup.id.14397	rs10074000	5	113126539	C	T	-0.102648	0.0227508	6.99943e-06	4048
genus..Clostridiuminnocuumgroup.id.14397	rs1942371	18	69274308	A	G	-0.157938	0.034187	4.06337e-06	3971
genus..Clostridiuminnocuumgroup.id.14397	rs40656	5	9368158	T	C	0.142664	0.0311021	8.6152e-06	4048
genus..Clostridiuminnocuumgroup.id.14397	rs71564433	6	143718234	A	T	-0.126746	0.0274657	7.8001e-06	4164
genus..Clostridiuminnocuumgroup.id.14397	rs77845139	15	59704208	G	A	-0.114993	0.0257186	8.40622e-06	4048
genus..Clostridiuminnocuumgroup.id.14397	rs10506058	12	30268485	G	A	0.0997048	0.0221926	8.92443e-06	4163
genus..Clostridiuminnocuumgroup.id.14397	rs4869133	5	95717619	A	G	-0.180591	0.0409505	7.24455e-06	3735
genus..Eubacteriumbrachygroup.id.11296	rs112617308	10	94185213	C	T	-0.170873	0.0362844	2.38033e-06	4001
genus..Eubacteriumbrachygroup.id.11296	rs9613196	22	26922534	A	T	-0.238718	0.0528561	4.98786e-06	3004
genus..Eubacteriumbrachygroup.id.11296	rs62348779	5	17460096	C	T	-0.201481	0.043286	3.78122e-06	3827
genus..Eubacteriumbrachygroup.id.11296	rs2913110	10	22892667	T	C	0.105143	0.022942	4.55806e-06	4001
genus..Eubacteriumbrachygroup.id.11296	rs4862235	4	184628931	A	G	0.104806	0.0225751	3.73143e-06	4000
genus..Eubacteriumbrachygroup.id.11296	rs12151423	2	218237281	G	A	0.101329	0.0227324	9.2705e-06	3854
genus..Eubacteriumbrachygroup.id.11296	rs73199919	4	6856564	C	T	-0.236717	0.0531335	8.15524e-06	3008
genus..Eubacteriumbrachygroup.id.11296	rs6591893	11	80236833	A	G	0.108225	0.0240319	7.34344e-06	3999
genus..Eubacteriumbrachygroup.id.11296	rs720439	22	48190598	G	A	-0.111927	0.0251252	7.02827e-06	4001
genus..Eubacteriumbrachygroup.id.11296	rs13139592	4	144665178	C	T	-0.145997	0.0327192	7.96753e-06	3842
genus..Eubacteriumbrachygroup.id.11296	rs1384962	14	23060552	G	A	0.120888	0.0266264	6.99292e-06	4001
genus..Eubacteriumcoprostanoligenesgroup.id.11375	rs17159861	7	31085162	T	C	0.0962228	0.0168388	1.03787e-08	17380
genus..Eubacteriumcoprostanoligenesgroup.id.11375	rs9648214	7	16380806	C	T	-0.0828719	0.016431	2.5203e-07	17379
genus..Eubacteriumcoprostanoligenesgroup.id.11375	rs115325767	1	200638489	C	G	0.0783322	0.0174719	2.62197e-06	16555
genus..Eubacteriumcoprostanoligenesgroup.id.11375	rs12906958	15	36911598	T	C	-0.0533159	0.0115935	4.34803e-06	17380
genus..Eubacteriumcoprostanoligenesgroup.id.11375	rs4076415	15	86440997	G	T	0.0515152	0.0110294	1.98974e-06	16960
genus..Eubacteriumcoprostanoligenesgroup.id.11375	rs6762473	3	127139574	A	C	0.0521584	0.0112353	4.26113e-06	17377
genus..Eubacteriumcoprostanoligenesgroup.id.11375	rs10444197	10	2215931	G	A	-0.0505823	0.0113455	5.98464e-06	17380
genus..Eubacteriumcoprostanoligenesgroup.id.11375	rs2644213	10	84506096	A	G	0.0538845	0.0121245	9.85638e-06	17380
genus..Eubacteriumcoprostanoligenesgroup.id.11375	rs11720857	3	113794507	T	C	0.0630776	0.0144485	9.26255e-06	16960
genus..Eubacteriumcoprostanoligenesgroup.id.11375	rs4717831	7	73306506	T	A	0.0786783	0.0174038	9.17719e-06	16854
genus..Eubacteriumcoprostanoligenesgroup.id.11375	rs62024432	15	97869293	T	C	-0.0769698	0.0172101	7.50207e-06	17271
genus..Eubacteriumcoprostanoligenesgroup.id.11375	rs76898927	3	81595477	A	G	0.123055	0.0266375	4.78979e-06	12197
genus..Eubacteriumcoprostanoligenesgroup.id.11375	rs1020520	7	33603146	G	T	-0.0590705	0.0132929	8.88975e-06	17371
genus..Eubacteriumcoprostanoligenesgroup.id.11375	rs11052069	12	32713919	C	T	0.0477832	0.0107833	9.37949e-06	17380
genus..Eubacteriumcoprostanoligenesgroup.id.11375	rs79895140	2	50797401	C	T	-0.0641017	0.0141153	8.61816e-06	16139
genus..Eubacteriumeligensgroup.id.14372	rs4583233	16	81820486	C	A	0.0670205	0.0128122	2.83852e-07	14327
genus..Eubacteriumeligensgroup.id.14372	rs265534	10	83092007	G	T	-0.0563756	0.0120127	2.26758e-06	14776
genus..Eubacteriumeligensgroup.id.14372	rs72839198	2	115197171	G	C	0.155659	0.0375612	3.13914e-06	4926
genus..Eubacteriumeligensgroup.id.14372	rs74606150	14	39301409	G	C	-0.196454	0.042565	4.24506e-06	5381
genus..Eubacteriumeligensgroup.id.14372	rs6923695	6	70956815	G	T	0.103268	0.0229525	4.87406e-06	12891
genus..Eubacteriumeligensgroup.id.14372	rs56080211	2	110260993	T	C	0.123093	0.0282743	9.1429e-06	10699
genus..Eubacteriumeligensgroup.id.14372	rs158115	14	77619186	C	G	0.0915271	0.0190611	9.74185e-06	14678
genus..Eubacteriumeligensgroup.id.14372	rs2200429	13	107563458	G	A	-0.0888825	0.0198479	5.29721e-06	14761
genus..Eubacteriumeligensgroup.id.14372	rs182318	11	31098691	A	G	-0.0824941	0.0195615	8.39837e-06	14777
genus..Eubacteriumeligensgroup.id.14372	rs12719051	7	51365152	G	A	0.0916626	0.0208183	7.11766e-06	12799
genus..Eubacteriumfissicatenagroup.id.14373	rs3771393	2	71145246	T	C	0.130842	0.0266671	7.37909e-07	3792
genus..Eubacteriumfissicatenagroup.id.14373	rs2733072	8	5433699	A	G	0.109644	0.0228306	1.49089e-06	3833
genus..Eubacteriumfissicatenagroup.id.14373	rs7104872	11	115165111	A	G	0.138612	0.0291906	2.7315e-06	3829
genus..Eubacteriumfissicatenagroup.id.14373	rs151257695	7	73043561	G	A	0.20951	0.0454847	3.09681e-06	3587
genus..Eubacteriumfissicatenagroup.id.14373	rs11876297	18	45753272	C	T	0.131469	0.0281712	2.66556e-06	3396
genus..Eubacteriumfissicatenagroup.id.14373	rs6934739	6	39940437	G	A	0.111463	0.0252788	9.75326e-06	3831
genus..Eubacteriumfissicatenagroup.id.14373	rs10147907	14	89484373	G	T	0.172263	0.039601	8.27246e-06	3833
genus..Eubacteriumfissicatenagroup.id.14373	rs1768152	3	39604954	C	T	0.139489	0.0316186	8.70054e-06	3590
genus..Eubacteriumfissicatenagroup.id.14373	rs11818408	10	96758467	A	G	0.10585	0.0237114	8.20015e-06	3590
genus..Eubacteriumhalliigroup.id.11338	rs60254196	7	148856720	G	A	-0.0522832	0.0111865	2.69672e-06	16238
genus..Eubacteriumhalliigroup.id.11338	rs13116360	4	111885431	C	T	0.154124	0.0297185	2.94487e-07	10323
genus..Eubacteriumhalliigroup.id.11338	rs949971	3	110283389	G	T	-0.0540164	0.0116101	3.29002e-06	16566
genus..Eubacteriumhalliigroup.id.11338	rs10798999	1	34308917	T	C	0.0601661	0.0126752	2.60558e-06	16561
genus..Eubacteriumhalliigroup.id.11338	rs10808115	7	100635375	C	A	-0.0504747	0.0109922	4.42448e-06	16566
genus..Eubacteriumhalliigroup.id.11338	rs74018587	15	62014160	T	C	0.208943	0.043822	3.70257e-06	3039
genus..Eubacteriumhalliigroup.id.11338	rs6550770	3	23663416	C	T	-0.198087	0.0443545	4.823e-06	4279
genus..Eubacteriumhalliigroup.id.11338	rs10501370	11	58040621	T	C	-0.115589	0.0252489	5.41918e-06	13824
genus..Eubacteriumhalliigroup.id.11338	rs281379	19	49214274	G	A	-0.0499523	0.0112153	9.32796e-06	16130
genus..Eubacteriumhalliigroup.id.11338	rs78056098	11	123789877	T	G	-0.0507411	0.0113758	8.28818e-06	16568
genus..Eubacteriumhalliigroup.id.11338	rs138531890	3	195238086	G	A	0.153138	0.0349456	5.4306e-06	7710
genus..Eubacteriumhalliigroup.id.11338	rs28584818	3	64664456	G	A	0.126115	0.0268627	4.43235e-06	11095
genus..Eubacteriumhalliigroup.id.11338	rs117748144	11	11771637	C	T	-0.126582	0.028712	7.86002e-06	10861
genus..Eubacteriumhalliigroup.id.11338	rs17474256	1	104524676	A	G	0.0810805	0.0184573	9.45445e-06	16460
genus..Eubacteriumhalliigroup.id.11338	rs630939	18	48384463	T	C	-0.0508914	0.0114352	9.15759e-06	16238
genus..Eubacteriumhalliigroup.id.11338	rs17074066	4	183709536	C	T	-0.0813986	0.0189272	9.34905e-06	15804
genus..Eubacteriumnodatumgroup.id.11297	rs34297067	14	52185888	G	A	-0.186907	0.0341475	6.59784e-08	3271
genus..Eubacteriumnodatumgroup.id.11297	rs113893692	9	28245518	T	C	-0.185107	0.0403573	5.75702e-06	3195
genus..Eubacteriumnodatumgroup.id.11297	rs77910827	9	96597985	T	C	0.201788	0.0413568	9.05381e-07	3271
genus..Eubacteriumnodatumgroup.id.11297	rs61841040	10	9659749	T	G	0.160621	0.0341609	3.56141e-06	3295
genus..Eubacteriumnodatumgroup.id.11297	rs9425984	1	34529736	C	T	-0.130234	0.0292347	7.20681e-06	3294
genus..Eubacteriumnodatumgroup.id.11297	rs10263623	7	64894137	T	C	0.193496	0.0439023	8.90706e-06	3080
genus..Eubacteriumnodatumgroup.id.11297	rs11006576	10	61322015	G	A	-0.110167	0.024593	7.98664e-06	3295
genus..Eubacteriumnodatumgroup.id.11297	rs7880204	1	171060821	C	T	-0.125454	0.0275303	6.83884e-06	3294
genus..Eubacteriumnodatumgroup.id.11297	rs6818880	4	94712747	G	A	-0.110081	0.0245964	7.8254e-06	3291
genus..Eubacteriumnodatumgroup.id.11297	rs10458299	7	135052348	C	T	-0.187753	0.041969	8.36714e-06	3271
genus..Eubacteriumnodatumgroup.id.11297	rs7827125	8	4954912	T	C	0.1223	0.0271331	7.17355e-06	3294
genus..Eubacteriumoxidoreducensgroup.id.11339	rs12423772	12	94515340	T	G	0.14098	0.0295029	2.62925e-06	5321
genus..Eubacteriumoxidoreducensgroup.id.11339	rs2973294	4	37526679	T	G	0.0923559	0.0195439	2.38836e-06	5378
genus..Eubacteriumoxidoreducensgroup.id.11339	rs34561138	16	86480355	A	G	0.216145	0.045992	2.51163e-06	4186
genus..Eubacteriumoxidoreducensgroup.id.11339	rs440215	5	106882394	T	C	0.0932766	0.0195294	1.65407e-06	5377
genus..Eubacteriumoxidoreducensgroup.id.11339	rs1425962	4	187905399	C	G	0.0906104	0.0200612	7.32284e-06	5321
genus..Eubacteriumoxidoreducensgroup.id.11339	rs12129908	1	195064019	A	C	0.0893273	0.0198333	5.79516e-06	5377
genus..Eubacteriumrectalegroup.id.14374	rs35398954	15	93006765	G	A	-0.0901402	0.0174602	5.39945e-07	16621
genus..Eubacteriumrectalegroup.id.14374	rs117151453	12	20066025	C	G	-0.113141	0.0243541	1.84432e-06	13908
genus..Eubacteriumrectalegroup.id.14374	rs16960159	18	37703874	G	C	-0.156596	0.0336234	4.10132e-06	8334
genus..Eubacteriumrectalegroup.id.14374	rs314726	2	125553155	C	T	0.0528824	0.0109486	1.37967e-06	16966
genus..Eubacteriumrectalegroup.id.14374	rs10797540	1	234530370	G	A	0.0503179	0.0108389	3.53384e-06	17350
genus..Eubacteriumrectalegroup.id.14374	rs10248854	7	121281238	A	C	-0.0527827	0.0113464	4.20676e-06	17348
genus..Eubacteriumrectalegroup.id.14374	rs3980709	1	170900221	T	A	-0.0622701	0.0140572	6.85524e-06	17340
genus..Eubacteriumrectalegroup.id.14374	rs2884897	11	8129537	G	A	-0.129364	0.0289021	6.44426e-06	10813
genus..Eubacteriumrectalegroup.id.14374	rs10892089	11	98523638	G	C	-0.0635522	0.0140072	6.21821e-06	17351
genus..Eubacteriumrectalegroup.id.14374	rs143694765	1	116082909	C	T	0.0870025	0.019779	9.75369e-06	15124
genus..Eubacteriumrectalegroup.id.14374	rs59427698	9	129425745	G	A	-0.0576035	0.0130853	5.36906e-06	16613
genus..Eubacteriumrectalegroup.id.14374	rs62547233	9	92013419	G	A	0.0536319	0.0120201	9.8982e-06	17347
genus..Eubacteriumruminantiumgroup.id.11340	rs2116427	5	121182996	G	A	0.0911461	0.0182353	4.67364e-07	7739
genus..Eubacteriumruminantiumgroup.id.11340	rs139749	22	25303055	T	C	-0.0845439	0.0171791	8.58845e-07	7314
genus..Eubacteriumruminantiumgroup.id.11340	rs72836424	10	129037453	T	C	-0.139825	0.030069	2.62125e-06	7314
genus..Eubacteriumruminantiumgroup.id.11340	rs2229917	9	130980937	G	A	0.153538	0.0323922	2.15894e-06	7050
genus..Eubacteriumruminantiumgroup.id.11340	rs10131724	14	52219066	C	A	-0.199832	0.0414577	2.38663e-06	5071
genus..Eubacteriumruminantiumgroup.id.11340	rs16891896	5	33897589	A	G	-0.174787	0.0390573	2.3812e-06	4753
genus..Eubacteriumruminantiumgroup.id.11340	rs7000472	8	138626268	G	A	-0.0762282	0.016523	4.06848e-06	7739
genus..Eubacteriumruminantiumgroup.id.11340	rs13025464	2	201610645	C	T	-0.0737077	0.0163786	6.96842e-06	7738
genus..Eubacteriumruminantiumgroup.id.11340	rs2418654	2	71247578	T	C	-0.0748879	0.0165852	6.17247e-06	7314
genus..Eubacteriumruminantiumgroup.id.11340	rs6676699	1	197978281	T	G	-0.0888124	0.0196447	6.37979e-06	7708
genus..Eubacteriumruminantiumgroup.id.11340	rs73139629	12	63306003	C	A	-0.115098	0.0247909	5.36199e-06	7314
genus..Eubacteriumruminantiumgroup.id.11340	rs112375806	22	48749548	A	T	0.143141	0.0293757	5.82166e-06	7123
genus..Eubacteriumruminantiumgroup.id.11340	rs606117	9	2539358	G	A	0.0833243	0.018056	4.81639e-06	7263
genus..Eubacteriumruminantiumgroup.id.11340	rs57340348	6	130030114	C	T	-0.0979429	0.0212166	4.93278e-06	7314
genus..Eubacteriumruminantiumgroup.id.11340	rs2817174	1	3044181	T	C	-0.0734306	0.0163687	7.8696e-06	7710
genus..Eubacteriumruminantiumgroup.id.11340	rs10923018	1	88523399	A	G	0.0726438	0.0160924	6.79541e-06	7739
genus..Eubacteriumruminantiumgroup.id.11340	rs11637981	15	61289622	T	G	-0.073258	0.0160888	5.43671e-06	7718
genus..Eubacteriumruminantiumgroup.id.11340	rs17519472	12	30360954	T	C	0.107804	0.0233984	4.70356e-06	7710
genus..Eubacteriumruminantiumgroup.id.11340	rs209813	6	11953633	A	G	-0.103488	0.0236391	9.23146e-06	7264
genus..Eubacteriumventriosumgroup.id.11341	rs6048195	20	2308307	T	A	-0.0603594	0.011658	2.50324e-07	14839
genus..Eubacteriumventriosumgroup.id.11341	rs73615400	20	50140919	C	T	-0.0956303	0.0193428	9.53613e-07	15146
genus..Eubacteriumventriosumgroup.id.11341	rs57199565	3	190223732	C	T	0.0783394	0.0160257	7.97037e-07	14913
genus..Eubacteriumventriosumgroup.id.11341	rs11617697	13	98785900	G	A	-0.143349	0.0286241	7.21757e-07	11497
genus..Eubacteriumventriosumgroup.id.11341	rs16884680	8	114445055	T	G	-0.0906428	0.0191909	1.73969e-06	15289
genus..Eubacteriumventriosumgroup.id.11341	rs12964517	18	22460785	A	G	0.0587198	0.0123453	2.07499e-06	15289
genus..Eubacteriumventriosumgroup.id.11341	rs876734	12	52423996	T	C	-0.0618696	0.0132532	2.88908e-06	14913
genus..Eubacteriumventriosumgroup.id.11341	rs3809430	14	44975510	C	T	-0.0548171	0.0118426	3.55317e-06	15287
genus..Eubacteriumventriosumgroup.id.11341	rs72783037	16	60348381	A	C	0.0658926	0.0143747	6.54762e-06	15286
genus..Eubacteriumventriosumgroup.id.11341	rs73849225	4	126371814	C	T	0.0975711	0.0224388	5.20909e-06	14573
genus..Eubacteriumventriosumgroup.id.11341	rs9316536	13	51938576	G	T	-0.0817111	0.0183121	7.83519e-06	15289
genus..Eubacteriumventriosumgroup.id.11341	rs35179274	14	51960625	T	C	-0.0627263	0.013786	5.75792e-06	15287
genus..Eubacteriumventriosumgroup.id.11341	rs78250280	1	147291928	A	G	0.0749762	0.0164404	3.35791e-06	14835
genus..Eubacteriumventriosumgroup.id.11341	rs66746423	1	109398264	T	C	0.0751501	0.0164978	6.11142e-06	14578
genus..Eubacteriumventriosumgroup.id.11341	rs6704822	2	203661779	G	A	0.0739179	0.0166705	6.6223e-06	15289
genus..Eubacteriumventriosumgroup.id.11341	rs13082419	3	107736434	T	C	-0.0715522	0.016137	9.55987e-06	14501
genus..Eubacteriumventriosumgroup.id.11341	rs66830358	3	171895485	A	T	0.0528752	0.0117972	6.86917e-06	14913
genus..Eubacteriumxylanophilumgroup.id.14375	rs17830032	20	57995506	A	G	-0.160597	0.0310515	2.38893e-07	9527
genus..Eubacteriumxylanophilumgroup.id.14375	rs13239072	7	43566344	A	G	0.0687427	0.0142728	1.81783e-06	13307
genus..Eubacteriumxylanophilumgroup.id.14375	rs79582700	17	66689958	G	C	-0.0951677	0.0199969	2.40981e-06	13256
genus..Eubacteriumxylanophilumgroup.id.14375	rs12980122	19	8255478	G	C	-0.108274	0.0238257	5.01935e-06	12039
genus..Eubacteriumxylanophilumgroup.id.14375	rs2012708	16	84790559	G	A	0.0573202	0.0126905	6.5254e-06	13306
genus..Eubacteriumxylanophilumgroup.id.14375	rs2213117	11	131009660	G	T	0.0877797	0.0189012	4.21329e-06	12878
genus..Eubacteriumxylanophilumgroup.id.14375	rs10140184	14	73181783	C	A	0.0576795	0.012599	4.95862e-06	12930
genus..Eubacteriumxylanophilumgroup.id.14375	rs10917203	1	22627266	C	A	0.0612633	0.0130917	3.15155e-06	12930
genus..Eubacteriumxylanophilumgroup.id.14375	rs112176119	16	73696771	T	C	-0.113455	0.0245762	3.32766e-06	12199
genus..Eubacteriumxylanophilumgroup.id.14375	rs1999224	9	130498120	T	G	-0.0949051	0.0203503	3.75492e-06	13309
genus..Eubacteriumxylanophilumgroup.id.14375	rs75586835	4	87891938	G	A	-0.114498	0.0263455	9.38708e-06	12550
genus..Eubacteriumxylanophilumgroup.id.14375	rs4654122	1	246780557	G	C	0.0553508	0.0123588	7.19609e-06	13309
genus..Ruminococcusgauvreauiigroup.id.11342	rs2047242	10	29201860	G	A	-0.067603	0.0133738	2.46372e-07	13369
genus..Ruminococcusgauvreauiigroup.id.11342	rs71386687	16	2767894	G	T	0.121037	0.02386	2.90761e-07	11340
genus..Ruminococcusgauvreauiigroup.id.11342	rs9870933	3	112372317	G	A	0.0621643	0.0126072	8.4912e-07	13382
genus..Ruminococcusgauvreauiigroup.id.11342	rs1391597	12	61119266	T	C	0.0590284	0.0124874	1.85964e-06	13382
genus..Ruminococcusgauvreauiigroup.id.11342	rs431418	5	166419552	G	A	-0.094737	0.0210157	5.53667e-06	13289
genus..Ruminococcusgauvreauiigroup.id.11342	rs10931481	2	191954852	A	G	0.0610096	0.0130484	3.38211e-06	13382
genus..Ruminococcusgauvreauiigroup.id.11342	rs289410	15	85563483	A	G	-0.0654926	0.0139101	2.27464e-06	13380
genus..Ruminococcusgauvreauiigroup.id.11342	rs2105937	1	20552072	G	A	0.0580215	0.0127806	5.10352e-06	13364
genus..Ruminococcusgauvreauiigroup.id.11342	rs2166943	8	137090850	C	A	0.0566974	0.0123497	5.27717e-06	13377
genus..Ruminococcusgauvreauiigroup.id.11342	rs12539819	7	153487396	T	C	0.110654	0.0240684	4.49375e-06	11860
genus..Ruminococcusgauvreauiigroup.id.11342	rs12079579	1	161880482	G	A	0.0955324	0.0213436	5.03725e-06	12986
genus..Ruminococcusgauvreauiigroup.id.11342	rs73802842	4	18824860	A	C	0.0736808	0.0169665	7.48026e-06	13382
genus..Ruminococcusgauvreauiigroup.id.11342	rs13188803	5	112627773	A	T	0.0709419	0.0156855	7.27559e-06	12834
genus..Ruminococcusgnavusgroup.id.14376	rs13163520	5	18662686	A	G	-0.127377	0.0233883	5.61015e-08	6326
genus..Ruminococcusgnavusgroup.id.14376	rs934940	2	122096018	C	A	-0.105045	0.0229588	2.73705e-06	6309
genus..Ruminococcusgnavusgroup.id.14376	rs9872758	3	66701616	C	T	0.0849233	0.0176643	1.66029e-06	6398
genus..Ruminococcusgnavusgroup.id.14376	rs2909242	8	129224680	A	C	-0.0909965	0.018351	7.40957e-07	6401
genus..Ruminococcusgnavusgroup.id.14376	rs3124783	9	135838591	G	A	-0.11599	0.0249099	2.6652e-06	6401
genus..Ruminococcusgnavusgroup.id.14376	rs62167033	2	144700007	C	T	0.185289	0.0396295	3.49529e-06	5194
genus..Ruminococcusgnavusgroup.id.14376	rs12989336	2	36259341	A	G	-0.0846861	0.0187936	7.11808e-06	6401
genus..Ruminococcusgnavusgroup.id.14376	rs12136548	1	115168097	T	C	0.0901946	0.0196476	3.09631e-06	6401
genus..Ruminococcusgnavusgroup.id.14376	rs78399089	3	146290310	C	T	0.144445	0.0326618	6.62998e-06	5944
genus..Ruminococcusgnavusgroup.id.14376	rs11597105	10	6512581	G	A	0.114673	0.0250653	6.94868e-06	6328
genus..Ruminococcusgnavusgroup.id.14376	rs11864644	16	433078	C	T	-0.139804	0.0318253	5.0088e-06	6241
genus..Ruminococcusgnavusgroup.id.14376	rs4388134	4	190110710	T	C	-0.0904997	0.0203544	9.11637e-06	6399
genus..Ruminococcustorquesgroup.id.14377	rs35866622	19	49218060	C	T	-0.0612024	0.0109421	2.21337e-08	17240
genus..Ruminococcustorquesgroup.id.14377	rs773123	12	56494998	A	T	0.0824005	0.0173862	1.58956e-06	17011
genus..Ruminococcustorquesgroup.id.14377	rs10904297	10	4639762	G	A	-0.167804	0.0389812	2.68713e-06	3143
genus..Ruminococcustorquesgroup.id.14377	rs8080469	17	14532347	A	G	0.0490727	0.0107036	3.49522e-06	17798
genus..Ruminococcustorquesgroup.id.14377	rs77034621	8	76769843	G	T	-0.151553	0.0335878	6.06872e-06	8567
genus..Ruminococcustorquesgroup.id.14377	rs73130967	7	54781314	T	A	0.0770375	0.0168264	3.70741e-06	17011
genus..Ruminococcustorquesgroup.id.14377	rs1972694	15	25326425	A	T	-0.0614094	0.0137321	8.92829e-06	17353
genus..Ruminococcustorquesgroup.id.14377	rs12434631	14	26130404	G	A	0.074697	0.0153401	2.77247e-06	17353
genus..Ruminococcustorquesgroup.id.14377	rs4073731	11	132663147	C	T	0.0651948	0.0142221	4.0525e-06	17793
genus..Ruminococcustorquesgroup.id.14377	rs13154778	5	56952803	A	T	0.0563358	0.0129526	7.15746e-06	17795
genus..Ruminococcustorquesgroup.id.14377	rs1475330	6	67262102	C	T	0.0523492	0.01182	8.13435e-06	17353
genus..Ruminococcustorquesgroup.id.14377	rs10967781	9	27225258	A	C	0.0507994	0.0113322	8.36865e-06	17791
genus..Ruminococcustorquesgroup.id.14377	rs8141465	22	21358653	G	A	0.0480778	0.0107442	9.64837e-06	17791
genus.Actinomyces.id.423	rs34583783	6	67207371	T	G	0.126596	0.0268461	4.48529e-06	7468
genus.Actinomyces.id.423	rs35011108	6	133007480	G	A	0.232634	0.0512044	6.33832e-06	3515
genus.Actinomyces.id.423	rs4073240	6	169224781	A	G	0.0749687	0.0167368	7.94274e-06	7468
genus.Actinomyces.id.423	rs2715439	15	99492313	T	C	0.0746684	0.0164822	6.27e-06	7468
genus.Actinomyces.id.423	rs4146653	10	4782841	A	G	0.0985224	0.0214182	4.49647e-06	7468
genus.Actinomyces.id.423	rs7915461	10	127532121	C	T	0.18776	0.0401636	5.91984e-06	5282
genus.Actinomyces.id.423	rs71315246	3	101352439	G	A	-0.0969809	0.021925	9.82978e-06	7468
genus.Actinomyces.id.423	rs10787984	10	121356829	C	G	0.094316	0.0213513	9.62305e-06	7468
genus.Adlercreutzia.id.812	rs7680684	4	171281359	T	C	-0.083381	0.0168901	9.76904e-07	8243
genus.Adlercreutzia.id.812	rs2147798	1	201061818	G	C	0.0922959	0.0192121	1.39877e-06	8243
genus.Adlercreutzia.id.812	rs80078995	5	94059857	T	A	-0.11324	0.0232586	1.57358e-06	8243
genus.Adlercreutzia.id.812	rs2717140	18	75009770	T	C	-0.119225	0.0251081	2.04594e-06	8243
genus.Adlercreutzia.id.812	rs9490822	6	123909083	T	C	-0.0734512	0.0155789	2.54421e-06	8243
genus.Adlercreutzia.id.812	rs12522517	5	31991834	T	A	-0.104884	0.0234695	4.41254e-06	8187
genus.Adlercreutzia.id.812	rs13231526	7	48844151	A	C	0.143237	0.0311654	4.81355e-06	8051
genus.Adlercreutzia.id.812	rs6664405	1	69444163	C	T	-0.0953084	0.0210752	5.23422e-06	8051
genus.Adlercreutzia.id.812	rs1046175	10	135204950	G	C	0.112758	0.0255994	6.35889e-06	8051
genus.Adlercreutzia.id.812	rs9915817	17	48864179	C	T	0.0749219	0.016833	8.21673e-06	8243
genus.Adlercreutzia.id.812	rs55719207	3	105355971	A	G	-0.0699243	0.0158036	9.60505e-06	8243
genus.Adlercreutzia.id.812	rs11604400	11	98386085	T	C	-0.102524	0.0234834	9.74463e-06	8107
genus.Akkermansia.id.4037	rs11184341	1	105422565	C	G	0.0655855	0.0142236	4.06353e-06	11863
genus.Akkermansia.id.4037	rs111862613	12	130309670	C	T	0.0911199	0.0196748	3.39236e-06	11620
genus.Akkermansia.id.4037	rs117107102	18	49473635	G	A	0.204406	0.0431629	3.01139e-06	4974
genus.Akkermansia.id.4037	rs11729256	4	95027272	C	T	0.0750473	0.0150184	6.58393e-07	11860
genus.Akkermansia.id.4037	rs12908520	15	97570657	A	G	0.061772	0.0130954	2.26482e-06	11862
genus.Akkermansia.id.4037	rs2602429	16	81063149	T	C	0.0745352	0.0156201	2.71569e-06	11689
genus.Akkermansia.id.4037	rs4242783	10	5064327	A	G	0.0685454	0.0147701	2.99799e-06	11689
genus.Akkermansia.id.4037	rs4936098	11	130280667	G	A	0.0649225	0.0135934	1.10359e-06	11857
genus.Akkermansia.id.4037	rs61779207	1	41074472	A	G	-0.0760539	0.0167769	6.32116e-06	11590
genus.Akkermansia.id.4037	rs74542928	4	100544188	C	T	0.112623	0.0236434	1.4802e-06	11215
genus.Akkermansia.id.4037	rs9349825	6	56341481	G	A	-0.0703407	0.0147133	2.59886e-06	11857
genus.Akkermansia.id.4037	rs941682	20	31867840	A	G	-0.0632957	0.0143777	9.17126e-06	11808
genus.Alistipes.id.968	rs11769002	7	62443498	A	G	-0.0528793	0.0109389	1.44962e-06	17571
genus.Alistipes.id.968	rs7129639	11	17511427	A	C	-0.0524955	0.0109584	1.78422e-06	17571
genus.Alistipes.id.968	rs1689282	9	14080129	C	A	-0.0520061	0.0113942	5.27578e-06	17090
genus.Alistipes.id.968	rs11958296	5	177755179	G	A	-0.0981222	0.0218272	9.29574e-06	16214
genus.Alistipes.id.968	rs8130320	21	40580258	G	A	-0.049002	0.010717	4.83612e-06	17571
genus.Alistipes.id.968	rs2875322	11	130887552	C	T	-0.0580945	0.0131432	8.77703e-06	17459
genus.Alistipes.id.968	rs2290844	10	127787142	T	C	0.0813969	0.0191632	9.10135e-06	17571
genus.Alistipes.id.968	rs2450745	8	144428720	C	A	-0.080524	0.0184702	7.11836e-06	17571
genus.Alistipes.id.968	rs62576416	9	112120264	C	T	0.0492647	0.0109733	7.50368e-06	17564
genus.Alistipes.id.968	rs1107244	13	38057357	A	G	0.0758558	0.0171182	3.59059e-06	17571
genus.Alistipes.id.968	rs34417064	17	52776479	G	A	-0.048202	0.0106868	7.00749e-06	17570
genus.Alistipes.id.968	rs12990744	2	178000949	T	C	-0.0776618	0.0172986	8.20725e-06	16694
genus.Alistipes.id.968	rs4810359	20	41191335	G	A	-0.0652428	0.0146155	7.49669e-06	17380
genus.Alistipes.id.968	rs67281112	7	135778919	C	G	0.0634575	0.0137846	3.91578e-06	17090
genus.Alistipes.id.968	rs67705352	1	19790706	G	T	-0.0532404	0.0110864	1.65123e-06	17567
genus.Allisonella.id.2174	rs602075	9	79110160	G	A	0.168974	0.0296976	3.56575e-08	3212
genus.Allisonella.id.2174	rs35778461	9	100150556	T	C	0.146679	0.0297186	1.2063e-06	3212
genus.Allisonella.id.2174	rs6742198	2	33607071	A	G	0.149152	0.0316484	3.34514e-06	3182
genus.Allisonella.id.2174	rs1901739	5	114286707	G	T	0.115769	0.0248626	3.58801e-06	3212
genus.Allisonella.id.2174	rs76904847	7	137968010	A	G	0.148523	0.0334857	6.08751e-06	3182
genus.Allisonella.id.2174	rs35110698	12	28018998	C	T	-0.146322	0.0320852	5.72322e-06	3212
genus.Allisonella.id.2174	rs7898615	10	122413451	G	T	0.167966	0.0373586	8.87277e-06	3212
genus.Allisonella.id.2174	rs594561	11	88632972	T	C	0.112231	0.0251681	9.41103e-06	3212
genus.Allisonella.id.2174	rs685403	18	75370866	C	G	-0.175203	0.0404474	4.88394e-06	3212
genus.Alloprevotella.id.961	rs12675596	8	69994816	T	G	0.145669	0.0290678	9.63726e-07	3008
genus.Alloprevotella.id.961	rs58212166	4	189076705	G	A	-0.161506	0.0359102	7.93614e-06	3005
genus.Alloprevotella.id.961	rs34619204	21	40993008	A	G	-0.156037	0.0344392	8.8419e-06	3003
genus.Alloprevotella.id.961	rs17380632	3	79794395	T	A	0.125564	0.0280409	9.27121e-06	3009
genus.Alloprevotella.id.961	rs4680035	3	152805600	G	A	-0.119599	0.0259446	4.99052e-06	3007
genus.Alloprevotella.id.961	rs4364940	1	234126516	G	A	0.126418	0.0282207	8.58353e-06	3008
genus.Alloprevotella.id.961	rs2154444	21	36053643	G	T	0.138234	0.0308961	8.36755e-06	3009
genus.Anaerofilum.id.2053	rs816292	12	117811409	C	T	-0.113003	0.02204	2.64038e-07	5017
genus.Anaerofilum.id.2053	rs79598899	2	191139151	T	C	0.182586	0.0357284	3.74728e-07	4709
genus.Anaerofilum.id.2053	rs4506496	1	247145690	A	G	0.10309	0.0212861	1.4866e-06	4935
genus.Anaerofilum.id.2053	rs712981	3	129686434	C	A	0.10076	0.0202902	6.83115e-07	5051
genus.Anaerofilum.id.2053	rs17105491	10	125294406	C	G	-0.193107	0.0411187	1.56819e-06	4856
genus.Anaerofilum.id.2053	rs10794359	11	1051715	C	T	-0.0953524	0.02006	2.23496e-06	4994
genus.Anaerofilum.id.2053	rs17096874	14	30991358	T	C	-0.126337	0.0268919	2.8603e-06	5051
genus.Anaerofilum.id.2053	rs356049	17	6450532	A	G	0.132603	0.0289802	6.55844e-06	4994
genus.Anaerofilum.id.2053	rs1563175	2	3838940	C	A	0.0923834	0.0202157	5.53848e-06	5051
genus.Anaerofilum.id.2053	rs17012738	2	76698142	G	T	0.0903417	0.0200239	7.24168e-06	5051
genus.Anaerofilum.id.2053	rs9299345	9	104339812	C	T	-0.1364	0.0302372	8.04309e-06	5051
genus.Anaerofilum.id.2053	rs4244069	12	67167461	A	G	-0.146775	0.0326594	9.81202e-06	5030
genus.Anaerostipes.id.1991	rs7193624	16	77574020	T	C	0.0750642	0.0150723	5.35482e-07	16926
genus.Anaerostipes.id.1991	rs2804244	10	117383184	G	A	-0.053089	0.0110983	2.04051e-06	16926
genus.Anaerostipes.id.1991	rs62215703	21	25873624	A	G	0.0644965	0.0136702	1.9777e-06	15550
genus.Anaerostipes.id.1991	rs2396460	2	228018671	C	T	-0.0512653	0.0109555	2.91088e-06	16912
genus.Anaerostipes.id.1991	rs3900776	9	13525082	A	G	-0.110013	0.0236302	2.74765e-06	14694
genus.Anaerostipes.id.1991	rs2014785	3	171100102	C	T	0.0515687	0.0112199	4.68061e-06	16445
genus.Anaerostipes.id.1991	rs62157625	2	142774333	C	T	0.088573	0.0185548	1.44909e-06	15215
genus.Anaerostipes.id.1991	rs6726833	2	39351569	A	C	-0.0877497	0.0189408	3.32217e-06	16924
genus.Anaerostipes.id.1991	rs6474958	9	1582701	G	A	-0.0500065	0.0112001	6.74483e-06	16918
genus.Anaerostipes.id.1991	rs6854026	4	169690814	C	T	-0.0508482	0.0109075	3.19578e-06	16921
genus.Anaerostipes.id.1991	rs78735375	19	1497547	C	A	-0.137429	0.0305304	5.33384e-06	10360
genus.Anaerostipes.id.1991	rs7823228	8	128397494	C	G	-0.0621085	0.0136614	5.84203e-06	16445
genus.Anaerostipes.id.1991	rs13376554	1	67595108	T	A	0.197389	0.0458642	7.72059e-06	3101
genus.Anaerostipes.id.1991	rs60983350	17	2850737	A	G	-0.0539901	0.0116575	4.42054e-06	16344
genus.Anaerostipes.id.1991	rs10502061	11	105615253	G	A	0.0835752	0.0192017	7.93539e-06	16825
genus.Anaerotruncus.id.2054	rs6563550	13	38058413	C	T	0.0877135	0.0176745	2.34517e-07	16566
genus.Anaerotruncus.id.2054	rs8005030	14	30607199	T	C	0.0554447	0.0117854	2.28298e-06	16548
genus.Anaerotruncus.id.2054	rs4669806	2	12200752	T	G	0.0576389	0.0122994	2.4206e-06	16566
genus.Anaerotruncus.id.2054	rs10150232	14	30418008	G	A	0.0567088	0.0124877	6.67667e-06	16117
genus.Anaerotruncus.id.2054	rs1272208	9	78630894	T	G	-0.0611743	0.0129831	4.27982e-06	16117
genus.Anaerotruncus.id.2054	rs12056802	8	74713100	G	C	0.0774194	0.0177178	6.12679e-06	16010
genus.Anaerotruncus.id.2054	rs11018566	11	89040226	G	A	-0.156465	0.0366032	6.13709e-06	6278
genus.Anaerotruncus.id.2054	rs7675045	4	172808992	T	A	-0.0497815	0.0110573	6.91883e-06	16566
genus.Anaerotruncus.id.2054	rs1431492	3	150855371	T	C	-0.0654996	0.0146188	7.35565e-06	16560
genus.Anaerotruncus.id.2054	rs9347879	6	165015261	C	T	0.050618	0.011049	4.22333e-06	16566
genus.Anaerotruncus.id.2054	rs17734739	2	211663702	C	T	0.0660052	0.014908	7.42772e-06	15927
genus.Anaerotruncus.id.2054	rs6494922	15	33459867	G	A	0.0903106	0.0202257	6.62362e-06	16067
genus.Anaerotruncus.id.2054	rs34449434	12	76523655	C	A	-0.0497004	0.0113402	9.85065e-06	16117
genus.Anaerotruncus.id.2054	rs115414803	4	88163243	C	A	-0.144356	0.0317524	6.83473e-06	9273
genus.Anaerotruncus.id.2054	rs2704155	11	54908652	A	T	-0.106235	0.0234815	5.4183e-06	12419
genus.Anaerotruncus.id.2054	rs7155595	14	77502546	A	C	0.0539336	0.0118903	7.54982e-06	16553
genus.Bacteroides.id.918	rs11585893	1	10644351	G	A	-0.0740746	0.0147633	1.79511e-06	17821
genus.Bacteroides.id.918	rs13207588	6	41519430	G	A	-0.059205	0.0131195	7.48504e-06	17707
genus.Bacteroides.id.918	rs1340391	1	102960989	C	T	-0.0592004	0.0132244	6.7301e-06	18302
genus.Bacteroides.id.918	rs17619981	19	24342250	G	T	0.0880978	0.0187002	2.68683e-06	15801
genus.Bacteroides.id.918	rs2023437	14	22045949	C	T	-0.0782325	0.0167634	5.01824e-06	17484
genus.Bacteroides.id.918	rs2366421	3	62019400	A	T	-0.0528153	0.0117124	7.64945e-06	18299
genus.Bacteroides.id.918	rs28757219	6	29143451	A	T	0.0818398	0.0170319	1.2942e-06	14833
genus.Bacteroides.id.918	rs495004	9	112855426	G	C	-0.0607475	0.0129865	3.42092e-06	17707
genus.Bacteroides.id.918	rs66474973	20	58605432	T	G	0.0812515	0.0164479	6.80966e-07	17405
genus.Bacteroides.id.918	rs66710942	3	77215327	T	C	0.0488038	0.0107412	5.86259e-06	17821
genus.Bacteroides.id.918	rs6795673	3	10593224	T	C	0.0538565	0.0105251	3.37909e-07	18301
genus.Bacteroides.id.918	rs9507307	13	24910476	T	C	0.0604456	0.0129128	2.1271e-06	18184
genus.Barnesiella.id.944	rs2276875	4	5730954	G	A	-0.0697176	0.0139537	4.65027e-07	13893
genus.Barnesiella.id.944	rs2428166	6	110831148	A	G	-0.165859	0.0337309	8.50874e-07	8091
genus.Barnesiella.id.944	rs60316894	12	54872438	T	C	-0.121478	0.025184	1.19064e-06	12717
genus.Barnesiella.id.944	rs35177866	3	181589155	G	A	0.0917125	0.0190133	2.94763e-06	13394
genus.Barnesiella.id.944	rs13242616	7	122021518	C	T	-0.0583747	0.0123176	2.29017e-06	13945
genus.Barnesiella.id.944	rs79795328	4	114546595	G	A	-0.0818645	0.0176441	4.23302e-06	13657
genus.Barnesiella.id.944	rs2057922	7	10076378	C	G	0.0915241	0.0194623	3.82634e-06	14208
genus.Barnesiella.id.944	rs199035	6	23435415	A	G	0.0559495	0.0119716	3.00294e-06	13945
genus.Barnesiella.id.944	rs62251337	3	44327429	G	A	-0.0690763	0.0149374	4.24161e-06	13945
genus.Barnesiella.id.944	rs77455852	5	54107036	G	T	-0.0891491	0.0195601	3.16354e-06	13394
genus.Barnesiella.id.944	rs11155559	6	148601905	C	T	0.0956023	0.0212961	8.91914e-06	13383
genus.Barnesiella.id.944	rs12909713	15	87145913	T	C	-0.0550716	0.0120039	4.94527e-06	14205
genus.Barnesiella.id.944	rs113258194	2	180020849	G	A	0.098992	0.0214121	7.31119e-06	13945
genus.Barnesiella.id.944	rs28479800	1	206216607	T	A	-0.09152	0.0210002	7.93418e-06	12399
genus.Barnesiella.id.944	rs76181748	8	105458416	T	C	-0.0778559	0.017164	6.7766e-06	14201
genus.Barnesiella.id.944	rs72684847	4	102616869	C	T	-0.114369	0.0253873	6.76169e-06	12984
genus.Barnesiella.id.944	rs28418786	8	25834694	G	C	-0.0791324	0.0174957	6.47627e-06	13698
genus.Bifidobacterium.id.436	rs10841473	12	20378911	C	G	-0.0624207	0.0129438	1.64522e-06	14777
genus.Bifidobacterium.id.436	rs182549	2	136616754	T	C	0.119703	0.0127294	1.27822e-20	14778
genus.Bifidobacterium.id.436	rs4567981	2	49906864	A	T	0.0562084	0.0117923	1.92831e-06	14666
genus.Bifidobacterium.id.436	rs540489	17	72897722	G	T	-0.0637641	0.0138746	5.19458e-06	14561
genus.Bifidobacterium.id.436	rs55888705	4	1517826	G	A	0.0546319	0.0121139	6.67019e-06	14777
genus.Bifidobacterium.id.436	rs56108664	5	537890	C	T	0.0729971	0.0157926	2.4402e-06	13916
genus.Bifidobacterium.id.436	rs2686790	7	48090746	C	T	0.070741	0.0157926	7.49893e-06	14778
genus.Bifidobacterium.id.436	rs2491158	10	126089703	A	G	0.0712624	0.015983	8.04716e-06	14021
genus.Bifidobacterium.id.436	rs75344046	21	31861790	T	C	0.232354	0.0505979	4.86354e-06	3856
genus.Bifidobacterium.id.436	rs12022129	1	207003374	A	G	0.0619356	0.0138937	7.99643e-06	14776
genus.Bifidobacterium.id.436	rs62181700	2	189805784	A	G	-0.0624643	0.0131205	2.17246e-06	14774
genus.Bifidobacterium.id.436	rs5746486	22	18354272	C	T	-0.0536216	0.0120801	8.99955e-06	14778
genus.Bifidobacterium.id.436	rs7322849	13	112859829	C	T	0.112428	0.0201813	1.08368e-08	14778
genus.Bifidobacterium.id.436	rs73797465	5	142793467	G	T	-0.0953566	0.0209237	4.38162e-06	14666
genus.Bifidobacterium.id.436	rs76671854	5	169748189	G	C	-0.0846055	0.0184003	3.9567e-06	13806
genus.Bifidobacterium.id.436	rs857444	6	14617591	T	C	0.0558234	0.0121219	3.57097e-06	14777
genus.Bilophila.id.3170	rs116261629	6	20505628	C	G	0.128112	0.0261358	8.62329e-07	11276
genus.Bilophila.id.3170	rs1571225	9	4940871	T	C	0.0826826	0.0170621	1.12289e-06	12854
genus.Bilophila.id.3170	rs3827020	20	61980991	T	C	0.0766479	0.0160642	1.78875e-06	12628
genus.Bilophila.id.3170	rs1241171	1	103299921	A	G	-0.0692654	0.0150148	4.24037e-06	12856
genus.Bilophila.id.3170	rs7802841	7	138583840	A	C	0.0670097	0.0137701	1.76952e-06	12856
genus.Bilophila.id.3170	rs8013541	14	67640571	T	A	-0.0571991	0.0125673	5.47538e-06	12856
genus.Bilophila.id.3170	rs6793291	3	194419531	A	C	0.112729	0.0241633	3.1132e-06	11051
genus.Bilophila.id.3170	rs1917709	7	123174986	T	A	0.118509	0.026742	7.36957e-06	10886
genus.Bilophila.id.3170	rs542415	15	50011554	C	T	-0.0613623	0.0133436	4.70948e-06	12777
genus.Bilophila.id.3170	rs72676854	8	109990939	C	T	0.123209	0.026882	5.62268e-06	11616
genus.Bilophila.id.3170	rs4798126	18	3765773	A	G	0.073288	0.016799	7.14662e-06	12777
genus.Bilophila.id.3170	rs1969927	12	100786847	A	G	0.0564589	0.0126935	9.0722e-06	12777
genus.Bilophila.id.3170	rs60178956	8	90878338	A	G	-0.0624818	0.0141485	8.05619e-06	12777
genus.Bilophila.id.3170	rs2728491	7	47211732	T	G	-0.0627416	0.0139456	6.33255e-06	12856
genus.Bilophila.id.3170	rs2713349	7	9510367	T	A	0.0617228	0.0140174	8.63249e-06	12853
genus.Bilophila.id.3170	rs9899990	17	9121579	G	A	-0.102702	0.0233878	9.06691e-06	12088
genus.Bilophila.id.3170	rs11069458	13	102402685	C	T	-0.0680947	0.015503	7.71547e-06	12856
genus.Blautia.id.1992	rs3005511	6	74605806	G	A	0.0501085	0.0110768	6.18905e-06	18276
genus.Blautia.id.1992	rs11149971	16	77238810	T	C	0.117605	0.02339	1.03934e-06	16255
genus.Blautia.id.1992	rs12453000	17	16895873	T	C	0.0625335	0.0129987	1.26117e-06	17815
genus.Blautia.id.1992	rs115043014	1	175757311	A	G	-0.206605	0.043992	5.186e-06	4902
genus.Blautia.id.1992	rs67794373	7	124210039	T	C	0.0601709	0.0123443	1.00003e-06	18158
genus.Blautia.id.1992	rs117001700	7	68396262	C	T	0.196414	0.0441122	8.83912e-06	4965
genus.Blautia.id.1992	rs72973581	19	1043103	G	A	0.125169	0.0265408	1.73934e-06	12764
genus.Blautia.id.1992	rs4926264	19	13420917	C	T	0.0826207	0.0178239	5.10293e-06	18276
genus.Blautia.id.1992	rs7860714	9	1866537	G	A	-0.0502178	0.0109853	4.09147e-06	18162
genus.Blautia.id.1992	rs682885	11	87805911	G	A	-0.0493376	0.0107359	4.4908e-06	18274
genus.Blautia.id.1992	rs2788271	1	219117743	G	T	-0.0575596	0.0133492	7.16388e-06	18276
genus.Blautia.id.1992	rs113271346	14	78062644	T	C	0.0782682	0.0172116	6.85386e-06	17465
genus.Blautia.id.1992	rs16892041	6	9298640	C	T	-0.0622605	0.0141804	8.82028e-06	18276
genus.Butyricicoccus.id.2055	rs56221232	2	153453410	C	T	0.0828027	0.0167401	7.6194e-07	17133
genus.Butyricicoccus.id.2055	rs2017189	4	7460153	T	G	-0.0506956	0.011024	3.87256e-06	17133
genus.Butyricicoccus.id.2055	rs7322368	13	100213990	C	T	0.0815733	0.0183167	5.5178e-06	17134
genus.Butyricicoccus.id.2055	rs75238760	18	22899113	A	T	0.0619423	0.0139942	6.797e-06	17022
genus.Butyricicoccus.id.2055	rs12585793	13	27018240	C	T	-0.262206	0.0564729	5.79191e-06	3135
genus.Butyricicoccus.id.2055	rs62478070	7	157688150	G	T	0.224039	0.0494959	5.9377e-06	4007
genus.Butyricicoccus.id.2055	rs4962426	10	126908208	T	G	0.0614216	0.0135979	7.3849e-06	16889
genus.Butyricicoccus.id.2055	rs10084203	2	191304149	G	A	0.0549699	0.0123563	8.58646e-06	17135
genus.Butyricicoccus.id.2055	rs12034718	1	67379595	G	A	0.0701199	0.0158213	9.57686e-06	16237
genus.Butyricimonas.id.945	rs113054641	21	16550389	A	G	-0.144881	0.0274574	1.73694e-07	9949
genus.Butyricimonas.id.945	rs62390301	5	159867647	C	T	-0.0872983	0.0174893	7.41905e-07	10634
genus.Butyricimonas.id.945	rs7083431	10	72711156	C	A	0.0703539	0.0144439	8.8546e-07	10737
genus.Butyricimonas.id.945	rs2642760	5	62119947	C	G	0.0713357	0.0145396	8.5808e-07	10634
genus.Butyricimonas.id.945	rs782080	3	127468661	A	T	0.0653488	0.0137973	2.23398e-06	10733
genus.Butyricimonas.id.945	rs1862649	16	22172866	A	G	0.113124	0.0248176	4.76256e-06	10123
genus.Butyricimonas.id.945	rs12304031	12	129438771	A	G	-0.086278	0.0196846	6.70067e-06	10658
genus.Butyricimonas.id.945	rs71428626	2	83093264	T	G	-0.133188	0.0289905	4.80413e-06	9776
genus.Butyricimonas.id.945	rs78453362	3	78740009	G	A	-0.14948	0.0327073	4.0581e-06	8207
genus.Butyricimonas.id.945	rs326049	5	997217	G	C	0.0759694	0.0167617	8.1865e-06	10557
genus.Butyricimonas.id.945	rs62130338	19	49162501	A	G	-0.0732608	0.0158324	3.8981e-06	10557
genus.Butyricimonas.id.945	rs9657374	8	4834406	T	C	0.0680719	0.0148172	4.50359e-06	10737
genus.Butyricimonas.id.945	rs12458763	18	34091618	C	A	0.122037	0.0269587	6.36646e-06	10383
genus.Butyricimonas.id.945	rs2114713	15	80528373	T	G	0.062721	0.0138998	6.87713e-06	10734
genus.Butyricimonas.id.945	rs270727	1	45082825	C	G	-0.0694173	0.0150795	5.38157e-06	10634
genus.Butyricimonas.id.945	rs72814525	10	72443070	G	A	0.0664154	0.0149766	8.24599e-06	10736
genus.Butyricimonas.id.945	rs11228830	11	56664962	G	A	0.135265	0.0298411	6.55162e-06	8974
genus.Butyrivibrio.id.1993	rs72723662	14	76065563	T	C	0.224078	0.0449336	7.86241e-07	3073
genus.Butyrivibrio.id.1993	rs7412979	1	235580646	G	C	0.186779	0.0389112	1.70567e-06	3480
genus.Butyrivibrio.id.1993	rs7752361	6	111780705	G	A	-0.11923	0.0239975	7.69113e-07	3481
genus.Butyrivibrio.id.1993	rs4537857	13	27292666	C	T	-0.12459	0.0260992	1.80192e-06	3482
genus.Butyrivibrio.id.1993	rs11761679	7	150596929	C	T	0.154775	0.0321539	2.20231e-06	3482
genus.Butyrivibrio.id.1993	rs16941336	17	20575697	T	C	0.127488	0.0267936	1.53182e-06	3482
genus.Butyrivibrio.id.1993	rs77356209	18	10267733	C	T	0.216874	0.0483299	6.6643e-06	3379
genus.Butyrivibrio.id.1993	rs74622183	14	34150977	G	A	-0.201027	0.0428204	2.45748e-06	3478
genus.Butyrivibrio.id.1993	rs7763512	6	21960091	A	G	0.119846	0.0253367	3.10655e-06	3259
genus.Butyrivibrio.id.1993	rs142855850	10	22587900	G	A	0.205013	0.0457138	6.85543e-06	3234
genus.Butyrivibrio.id.1993	rs9349693	6	53939724	G	A	0.117973	0.0259861	5.54958e-06	3482
genus.Butyrivibrio.id.1993	rs486484	20	811507	G	A	-0.108349	0.0240008	6.61084e-06	3456
genus.Butyrivibrio.id.1993	rs17163238	5	128976021	A	G	0.140987	0.0309117	5.51196e-06	3482
genus.Butyrivibrio.id.1993	rs4928024	3	54288503	G	A	-0.17471	0.0389333	8.18641e-06	3481
genus.Butyrivibrio.id.1993	rs1007475	6	148403405	T	G	0.118065	0.0261271	7.92312e-06	3482
genus.Butyrivibrio.id.1993	rs16934069	9	119693164	C	T	-0.133784	0.0299444	8.8591e-06	3482
genus.CandidatusSoleaferrea.id.11350	rs4294381	1	224688107	C	T	0.112197	0.023186	1.3685e-06	6145
genus.CandidatusSoleaferrea.id.11350	rs10090365	8	138638199	G	A	-0.0834413	0.0180989	4.17309e-06	6145
genus.CandidatusSoleaferrea.id.11350	rs4678258	3	137945192	C	T	0.0986136	0.0215646	5.53183e-06	6101
genus.CandidatusSoleaferrea.id.11350	rs10108780	8	123882833	G	A	-0.092834	0.0199807	3.64079e-06	5999
genus.CandidatusSoleaferrea.id.11350	rs386526	10	82879688	G	C	0.0818459	0.0180086	8.33076e-06	6144
genus.CandidatusSoleaferrea.id.11350	rs36155147	7	352368	T	C	0.104966	0.0240995	5.41138e-06	5958
genus.CandidatusSoleaferrea.id.11350	rs6881988	5	172758774	C	G	-0.0819131	0.018185	9.22889e-06	6140
genus.CandidatusSoleaferrea.id.11350	rs11153159	6	109376647	C	G	-0.12805	0.0285446	4.41523e-06	6101
genus.CandidatusSoleaferrea.id.11350	rs10809135	9	10611282	C	T	0.0834858	0.0182426	5.47174e-06	5999
genus.CandidatusSoleaferrea.id.11350	rs9973954	2	19885907	G	A	0.0892075	0.0195401	5.94796e-06	6145
genus.CandidatusSoleaferrea.id.11350	rs6489992	12	115352769	G	A	-0.0840437	0.0187031	7.88786e-06	6142
genus.CandidatusSoleaferrea.id.11350	rs6494306	15	62394540	G	A	-0.0969304	0.0214221	5.80051e-06	6145
genus.CandidatusSoleaferrea.id.11350	rs12500231	4	52935445	T	A	0.0813853	0.0182696	7.67641e-06	6145
genus.CandidatusSoleaferrea.id.11350	rs7400877	14	76403542	C	T	-0.0951085	0.0212799	9.29448e-06	6145
genus.CandidatusSoleaferrea.id.11350	rs2193878	3	190349049	A	T	0.228255	0.0509241	9.45546e-06	3088
genus.CandidatusSoleaferrea.id.11350	rs830149	19	47991441	G	C	0.184647	0.0397237	9.58382e-06	5065
genus.Catenibacterium.id.2153	rs12404911	1	240118443	T	C	0.140717	0.0304142	2.79891e-06	3239
genus.Catenibacterium.id.2153	rs77285108	4	122282768	A	G	-0.161826	0.0353447	3.6268e-06	3210
genus.Catenibacterium.id.2153	rs73128290	7	57364320	G	A	0.129726	0.0284563	4.29372e-06	3239
genus.Catenibacterium.id.2153	rs212393	6	159485742	A	G	-0.135254	0.0286209	3.62489e-06	3239
genus.Catenibacterium.id.2153	rs7742829	6	105089665	T	C	0.11411	0.0251099	5.60729e-06	3239
genus.ChristensenellaceaeR.7group.id.11283	rs999354	19	34076956	A	T	0.0580248	0.0117185	7.00695e-07	16324
genus.ChristensenellaceaeR.7group.id.11283	rs78521377	10	126448374	T	C	0.124992	0.0274797	5.60674e-06	12605
genus.ChristensenellaceaeR.7group.id.11283	rs62467127	7	118096925	T	C	0.114108	0.0251983	3.25362e-06	12719
genus.ChristensenellaceaeR.7group.id.11283	rs17081797	18	67555560	G	A	-0.0904325	0.0204253	3.34031e-06	16324
genus.ChristensenellaceaeR.7group.id.11283	rs62132810	19	49279227	G	A	-0.0828853	0.0179623	5.66711e-06	15066
genus.ChristensenellaceaeR.7group.id.11283	rs60954665	19	35883736	G	T	0.049815	0.0110787	7.13177e-06	16324
genus.ChristensenellaceaeR.7group.id.11283	rs10461257	4	156131004	G	A	-0.0551969	0.0122069	6.50746e-06	15987
genus.ChristensenellaceaeR.7group.id.11283	rs79150079	5	29352420	A	C	0.121547	0.0270977	9.41804e-06	11994
genus.ChristensenellaceaeR.7group.id.11283	rs62190261	2	230943099	C	A	0.0958394	0.0214723	8.74023e-06	15274
genus.ChristensenellaceaeR.7group.id.11283	rs73952017	18	1779609	T	C	-0.0862164	0.0194354	8.45769e-06	15274
genus.ChristensenellaceaeR.7group.id.11283	rs892686	9	83043376	G	A	0.0514099	0.011136	3.96861e-06	16325
genus.Clostridiumsensustricto1.id.1873	rs12341505	9	136710881	A	G	0.0810718	0.0180121	4.82174e-06	14118
genus.Clostridiumsensustricto1.id.1873	rs12490337	3	111482845	G	C	-0.0616879	0.0137581	7.49465e-06	14121
genus.Clostridiumsensustricto1.id.1873	rs2795528	10	43270264	A	G	-0.184315	0.0392204	2.7204e-06	6366
genus.Clostridiumsensustricto1.id.1873	rs2817172	1	3041519	T	C	0.058139	0.0124492	2.76655e-06	13658
genus.Clostridiumsensustricto1.id.1873	rs550843	6	165722832	C	T	-0.0783246	0.0169209	2.05071e-06	14102
genus.Clostridiumsensustricto1.id.1873	rs115807074	5	84997131	G	A	-0.22736	0.0492575	4.31688e-06	4229
genus.Clostridiumsensustricto1.id.1873	rs116847295	12	43485015	T	C	0.110021	0.0246032	4.58118e-06	12910
genus.Clostridiumsensustricto1.id.1873	rs11586026	1	83252771	T	A	0.110967	0.0250498	8.84988e-06	13095
genus.Clostridiumsensustricto1.id.1873	rs11264403	1	155676492	A	G	-0.139062	0.0334454	7.75544e-06	7285
genus.Collinsella.id.815	rs9541268	13	68610061	A	C	0.09597	0.0197312	8.79419e-07	12914
genus.Collinsella.id.815	rs2671662	17	47529492	G	C	-0.0567751	0.011945	2.2204e-06	14334
genus.Collinsella.id.815	rs73052258	2	195739311	A	G	0.0930178	0.0202658	1.7158e-06	14334
genus.Collinsella.id.815	rs2103510	21	29355467	A	G	0.0786551	0.0168217	2.42474e-06	14334
genus.Collinsella.id.815	rs75672793	4	149818294	G	A	-0.108908	0.0240522	6.13549e-06	12601
genus.Collinsella.id.815	rs10890671	11	107123199	C	T	-0.0537401	0.0118848	6.52136e-06	14334
genus.Collinsella.id.815	rs12921100	16	77283458	T	A	0.0563759	0.0127019	8.2257e-06	14334
genus.Collinsella.id.815	rs59414781	15	50026113	G	C	0.0668866	0.0149773	9.14723e-06	14334
genus.Collinsella.id.815	rs62448871	7	24465024	A	C	-0.0540309	0.0120324	6.78253e-06	14334
genus.Collinsella.id.815	rs1496626	19	31760841	C	T	-0.0722307	0.01616	6.78175e-06	14334
genus.Collinsella.id.815	rs149807560	19	56526640	A	C	-0.104264	0.0235841	7.0987e-06	13473
genus.Collinsella.id.815	rs11597285	10	8589813	T	G	-0.0537947	0.0120548	9.37615e-06	14334
genus.Coprobacter.id.949	rs305411	1	88233128	G	A	0.129218	0.0264518	1.00906e-06	6777
genus.Coprobacter.id.949	rs3828477	3	46483717	T	G	-0.091218	0.019569	2.88974e-06	6798
genus.Coprobacter.id.949	rs55672356	4	34852443	A	T	-0.193354	0.0413815	2.7369e-06	4903
genus.Coprobacter.id.949	rs143662916	11	103549974	T	C	0.253264	0.0540141	3.07252e-06	3083
genus.Coprobacter.id.949	rs213863	6	97234939	T	C	-0.0887412	0.0188377	2.34883e-06	6798
genus.Coprobacter.id.949	rs72821405	6	4714797	C	T	-0.147365	0.0319978	4.7576e-06	6177
genus.Coprobacter.id.949	rs11532348	12	98289796	T	C	-0.103931	0.0226826	5.71184e-06	6364
genus.Coprobacter.id.949	rs12996055	2	137223458	C	A	0.0921817	0.0209405	8.07639e-06	6570
genus.Coprobacter.id.949	rs12684609	9	137784868	C	T	0.100827	0.0220366	6.10177e-06	6364
genus.Coprobacter.id.949	rs5011652	15	91166608	C	G	0.0899597	0.020001	5.5105e-06	6783
genus.Coprobacter.id.949	rs74919520	2	32242452	A	G	0.125703	0.0276296	5.76326e-06	6387
genus.Coprobacter.id.949	rs28402691	4	96389240	C	T	0.110695	0.0251199	9.55668e-06	6387
genus.Coprobacter.id.949	rs189356	20	57574851	A	G	0.0781125	0.0171916	6.26291e-06	6763
genus.Coprobacter.id.949	rs76001613	4	3852385	G	C	0.21591	0.0493019	9.12599e-06	3385
genus.Coprococcus1.id.11301	rs4277593	20	4319420	A	G	-0.0585649	0.0109914	1.13969e-07	16651
genus.Coprococcus1.id.11301	rs56405618	4	174468316	G	A	-0.08963	0.0186508	1.57195e-06	16379
genus.Coprococcus1.id.11301	rs74101919	1	95424321	C	T	-0.0718989	0.0144651	1.03291e-06	16732
genus.Coprococcus1.id.11301	rs1010560	1	30400301	A	C	0.0580232	0.0122722	1.95915e-06	16723
genus.Coprococcus1.id.11301	rs73031725	11	134622282	C	T	0.167591	0.0355224	1.97917e-06	7206
genus.Coprococcus1.id.11301	rs1519491	2	22079770	C	T	0.0499197	0.0113558	8.95283e-06	16733
genus.Coprococcus1.id.11301	rs1576241	6	72529277	G	A	-0.0510343	0.0109535	3.32862e-06	16729
genus.Coprococcus1.id.11301	rs73167075	3	165693143	C	T	0.0573137	0.0127573	8.56864e-06	16733
genus.Coprococcus1.id.11301	rs12794898	11	124554061	T	G	0.0903299	0.0197212	4.91531e-06	15186
genus.Coprococcus1.id.11301	rs946513	10	15913820	T	C	0.205899	0.0460018	8.61855e-06	4310
genus.Coprococcus1.id.11301	rs1762123	6	150288094	T	C	-0.0891532	0.0198554	8.01468e-06	16724
genus.Coprococcus1.id.11301	rs7784490	7	132556835	G	C	-0.0518543	0.0113136	4.55233e-06	16733
genus.Coprococcus1.id.11301	rs12886051	14	29898456	C	G	-0.0521782	0.0118051	8.00779e-06	16633
genus.Coprococcus1.id.11301	rs2907920	19	2600717	G	A	0.0561173	0.0126824	7.65327e-06	16040
genus.Coprococcus2.id.11302	rs59936925	20	49266770	T	A	0.117085	0.0233995	9.37545e-07	10931
genus.Coprococcus2.id.11302	rs6677933	1	112139008	T	C	-0.0804405	0.0164216	1.18501e-06	11483
genus.Coprococcus2.id.11302	rs1958519	14	86833255	A	T	0.0665288	0.0138558	1.57692e-06	11009
genus.Coprococcus2.id.11302	rs72680320	4	131125786	C	T	-0.0649382	0.013919	2.27115e-06	11009
genus.Coprococcus2.id.11302	rs2482516	9	25554068	T	C	0.0754415	0.0164619	4.72333e-06	11483
genus.Coprococcus2.id.11302	rs35890118	10	129715759	G	A	-0.066536	0.0147661	8.25962e-06	11478
genus.Coprococcus2.id.11302	rs9426473	1	4210455	G	A	0.0727361	0.0161662	6.30687e-06	11486
genus.Coprococcus2.id.11302	rs12634070	3	180544880	C	T	0.0736486	0.0164921	9.95104e-06	11457
genus.Coprococcus2.id.11302	rs61823518	1	223688236	C	A	-0.0955381	0.0215724	6.68258e-06	10980
genus.Coprococcus2.id.11302	rs10070053	5	34794789	G	A	0.0594312	0.0135375	7.64883e-06	11473
genus.Coprococcus3.id.11303	rs8100692	19	40032132	C	T	0.0577411	0.0113476	4.16459e-07	15829
genus.Coprococcus3.id.11303	rs62481985	8	4128340	C	G	-0.0582385	0.0115052	4.1756e-07	15472
genus.Coprococcus3.id.11303	rs178271	22	21331556	C	T	0.145257	0.0294239	7.81088e-07	10794
genus.Coprococcus3.id.11303	rs13394391	2	240727657	T	C	-0.0709302	0.0150918	2.20317e-06	15834
genus.Coprococcus3.id.11303	rs11080344	17	26104511	T	C	0.0516921	0.0113054	4.78692e-06	15835
genus.Coprococcus3.id.11303	rs7521171	1	149998497	A	G	-0.0596434	0.0129279	4.32242e-06	15472
genus.Coprococcus3.id.11303	rs11077359	17	76343961	C	T	-0.0645443	0.0148833	9.63598e-06	15378
genus.Coprococcus3.id.11303	rs13247359	7	76357726	A	G	0.051211	0.0113031	7.32611e-06	15833
genus.Coprococcus3.id.11303	rs4575475	14	99141751	A	G	0.0619514	0.0137787	7.04284e-06	15154
genus.Coprococcus3.id.11303	rs10810043	9	13799809	G	A	0.0515518	0.0115923	9.27424e-06	15833
genus.DefluviitaleaceaeUCG011.id.11287	rs112893842	9	8786663	C	T	0.11381	0.0232806	1.44535e-06	8183
genus.DefluviitaleaceaeUCG011.id.11287	rs1582238	1	118723685	C	T	0.0805036	0.0167257	1.56775e-06	7983
genus.DefluviitaleaceaeUCG011.id.11287	rs28696126	7	79734541	T	A	-0.106503	0.0238473	6.62806e-06	7811
genus.DefluviitaleaceaeUCG011.id.11287	rs4344384	10	66407366	T	G	0.0715978	0.0156309	4.83238e-06	8180
genus.DefluviitaleaceaeUCG011.id.11287	rs4677103	3	72207794	G	A	0.0977912	0.0197263	9.59557e-07	7983
genus.DefluviitaleaceaeUCG011.id.11287	rs55658617	21	41811003	C	T	0.174369	0.0362226	2.15292e-06	6663
genus.DefluviitaleaceaeUCG011.id.11287	rs72731813	4	147414743	T	C	-0.147383	0.0293796	4.33116e-07	7767
genus.DefluviitaleaceaeUCG011.id.11287	rs2892880	4	120741726	A	G	0.0817755	0.0181686	6.82881e-06	8182
genus.DefluviitaleaceaeUCG011.id.11287	rs9608282	22	24804081	G	T	0.142939	0.0299793	2.52045e-06	7716
genus.DefluviitaleaceaeUCG011.id.11287	rs9725395	1	85205632	G	A	-0.13834	0.029554	3.51921e-06	8011
genus.Desulfovibrio.id.3173	rs11160353	14	97116904	A	T	-0.0691756	0.0147285	2.70303e-06	9234
genus.Desulfovibrio.id.3173	rs2853179	8	105462047	T	C	0.0811971	0.0174234	2.42439e-06	8949
genus.Desulfovibrio.id.3173	rs16863365	2	198089911	G	A	0.109402	0.0226964	1.7945e-06	8776
genus.Desulfovibrio.id.3173	rs12031543	1	68664315	C	T	-0.127185	0.0281887	6.54764e-06	8855
genus.Desulfovibrio.id.3173	rs13066142	3	67478973	A	G	0.119141	0.0250891	3.78665e-06	9241
genus.Desulfovibrio.id.3173	rs2590913	13	64264446	A	G	0.154496	0.0339396	6.65421e-06	7225
genus.Desulfovibrio.id.3173	rs2032031	10	130170270	G	A	-0.0654931	0.0148681	9.14277e-06	9241
genus.Desulfovibrio.id.3173	rs72647089	8	57972916	G	T	-0.106594	0.0239337	8.29763e-06	8985
genus.Desulfovibrio.id.3173	rs7729080	5	52653978	A	C	-0.070287	0.0157691	9.95869e-06	9241
genus.Desulfovibrio.id.3173	rs4797774	18	13447995	A	G	0.212582	0.0470044	5.64315e-06	3476
genus.Desulfovibrio.id.3173	rs6580353	5	139410687	C	T	0.0770979	0.0169735	4.93857e-06	9241
genus.Dialister.id.2183	rs11166701	8	138295725	A	G	-0.0655301	0.013186	5.50746e-07	11720
genus.Dialister.id.2183	rs517089	11	10967286	A	T	0.076227	0.0170411	5.13634e-06	11988
genus.Dialister.id.2183	rs4747450	10	23199653	A	C	0.0668509	0.0147685	5.83729e-06	11987
genus.Dialister.id.2183	rs2314294	16	9336862	C	T	0.0865932	0.0193719	8.07899e-06	11339
genus.Dialister.id.2183	rs4753063	11	92267129	A	G	-0.0596297	0.0130052	4.85684e-06	11989
genus.Dialister.id.2183	rs2435610	7	150890034	C	A	0.0647131	0.0143314	5.93269e-06	11984
genus.Dialister.id.2183	rs10938938	4	23294359	A	G	-0.0773514	0.0170915	7.37063e-06	11401
genus.Dialister.id.2183	rs10138457	14	102458052	C	T	-0.113054	0.0261933	7.88122e-06	10968
genus.Dialister.id.2183	rs11071887	15	32955095	C	T	0.0662403	0.0146315	5.91407e-06	11989
genus.Dialister.id.2183	rs764177	3	45809449	A	C	-0.0601454	0.0135366	9.60772e-06	11988
genus.Dialister.id.2183	rs76680460	9	25447080	A	G	-0.161296	0.0364332	8.19213e-06	7176
genus.Dialister.id.2183	rs75416973	1	172809633	G	A	0.0727223	0.016451	9.46091e-06	11402
genus.Dorea.id.1997	rs3005511	6	74605806	G	A	0.0516127	0.0112852	5.28702e-06	17610
genus.Dorea.id.1997	rs13279148	8	127905865	A	G	0.0715309	0.0150878	2.25283e-06	17605
genus.Dorea.id.1997	rs62503162	8	15768657	G	A	-0.0974091	0.0194379	7.46605e-07	16210
genus.Dorea.id.1997	rs12216169	6	116078810	A	T	0.0881722	0.0193683	5.33123e-06	16086
genus.Dorea.id.1997	rs73729431	6	25078050	T	C	-0.13745	0.0299983	3.1674e-06	9596
genus.Dorea.id.1997	rs4793307	17	70733523	T	C	0.0574165	0.0122472	4.0069e-06	17600
genus.Dorea.id.1997	rs11150408	16	81803497	G	T	0.0488254	0.0109063	7.05777e-06	17215
genus.Dorea.id.1997	rs345219	3	6826520	G	T	-0.0497368	0.0112621	8.8006e-06	17215
genus.Dorea.id.1997	rs62583469	9	106815466	A	T	-0.0634136	0.0142227	5.77508e-06	16819
genus.Dorea.id.1997	rs1899291	4	60992340	T	C	0.0697217	0.0150285	4.56686e-06	17609
genus.Dorea.id.1997	rs3752849	11	8729057	A	G	0.163846	0.036608	7.68057e-06	5322
genus.Dorea.id.1997	rs12537781	7	154978183	C	T	-0.055544	0.0125223	9.15137e-06	17608
genus.Eggerthella.id.819	rs3851328	2	45453805	G	T	-0.107774	0.0236527	4.17589e-06	5147
genus.Eggerthella.id.819	rs2240838	7	38335954	G	A	0.0980582	0.0197653	7.36205e-07	5147
genus.Eggerthella.id.819	rs2223081	21	29778032	A	G	0.102572	0.0221108	3.88889e-06	5147
genus.Eggerthella.id.819	rs112205261	1	9136139	C	T	-0.188618	0.0403613	3.34648e-06	5036
genus.Eggerthella.id.819	rs4985746	17	17098213	A	G	0.110522	0.0247653	5.71461e-06	4906
genus.Eggerthella.id.819	rs1784446	11	102461599	A	G	0.0907728	0.0198096	5.23136e-06	5147
genus.Eggerthella.id.819	rs76663501	20	55647869	T	C	0.175349	0.0378576	4.82574e-06	4814
genus.Eggerthella.id.819	rs6430926	2	141337454	T	C	0.0879736	0.0197127	8.37122e-06	5147
genus.Eggerthella.id.819	rs2877457	4	70483957	A	G	-0.093486	0.0210208	9.02708e-06	5083
genus.Eggerthella.id.819	rs13070736	3	20807454	C	A	-0.121331	0.0272024	7.61915e-06	5147
genus.Eggerthella.id.819	rs67490567	15	65691324	C	T	0.108495	0.0245457	8.94216e-06	5083
genus.Eisenbergiella.id.11304	rs3812426	8	50822676	A	G	0.106447	0.0224159	2.71687e-06	5583
genus.Eisenbergiella.id.11304	rs1508033	15	53375201	C	A	0.091546	0.0195787	3.22889e-06	5580
genus.Eisenbergiella.id.11304	rs12278566	11	124764527	A	T	-0.121065	0.0251658	1.65001e-06	5582
genus.Eisenbergiella.id.11304	rs2683098	15	36178565	T	C	0.107319	0.022515	2.2375e-06	5582
genus.Eisenbergiella.id.11304	rs11079158	17	53367641	C	T	0.100627	0.022546	7.34849e-06	5582
genus.Eisenbergiella.id.11304	rs13258851	8	55330814	G	A	0.137001	0.0302124	7.74648e-06	5583
genus.Eisenbergiella.id.11304	rs12710729	2	19973210	A	C	0.0893384	0.0199069	9.8441e-06	5583
genus.Eisenbergiella.id.11304	rs12257723	10	109417101	C	A	-0.0952742	0.0211569	8.85121e-06	5582
genus.Eisenbergiella.id.11304	rs4462860	21	21610254	A	G	0.0939071	0.0201104	4.16221e-06	5460
genus.Eisenbergiella.id.11304	rs11027642	11	24001840	T	C	0.129006	0.0284844	4.91871e-06	5583
genus.Eisenbergiella.id.11304	rs11938607	4	189060431	C	T	0.0978125	0.0216636	8.2182e-06	5583
genus.Eisenbergiella.id.11304	rs1553971	3	111419486	G	T	0.120965	0.0263054	5.26837e-06	5583
genus.Enterorhabdus.id.820	rs11098863	4	127336602	A	T	-0.0966008	0.0162677	3.05646e-09	7524
genus.Enterorhabdus.id.820	rs7923280	10	20280612	T	A	0.0860019	0.0169148	5.23856e-07	7524
genus.Enterorhabdus.id.820	rs114731706	2	19611953	G	T	0.182308	0.0382298	2.17342e-06	5956
genus.Enterorhabdus.id.820	rs3017103	11	62174193	G	A	0.0980897	0.0208995	2.94044e-06	7524
genus.Enterorhabdus.id.820	rs73331712	12	69515102	C	T	0.26199	0.055123	4.84923e-06	3109
genus.Enterorhabdus.id.820	rs77655283	2	236439879	A	G	0.132988	0.0298306	5.88042e-06	7494
genus.Enterorhabdus.id.820	rs9470637	6	37567189	T	A	-0.0755513	0.0166263	5.69624e-06	7524
genus.Enterorhabdus.id.820	rs424715	19	35863028	C	T	0.0818743	0.0174855	4.4088e-06	7524
genus.Enterorhabdus.id.820	rs10098492	8	113109756	C	T	0.132323	0.0293688	6.40572e-06	7361
genus.Enterorhabdus.id.820	rs2051957	7	89709883	T	C	0.0843291	0.0189864	8.89859e-06	7524
genus.Erysipelatoclostridium.id.11381	rs7221249	17	10177708	G	A	0.0839861	0.0142741	4.30951e-09	9781
genus.Erysipelatoclostridium.id.11381	rs710230	1	42333631	C	T	0.143381	0.0281514	6.3312e-07	9016
genus.Erysipelatoclostridium.id.11381	rs4697572	4	25446787	G	A	-0.0810636	0.0163308	7.5935e-07	9779
genus.Erysipelatoclostridium.id.11381	rs58236560	11	121876913	T	G	-0.111157	0.0234426	2.1612e-06	9368
genus.Erysipelatoclostridium.id.11381	rs622418	9	90586043	G	A	-0.0668051	0.0143224	3.68156e-06	9783
genus.Erysipelatoclostridium.id.11381	rs17804233	5	77815056	C	T	-0.0662914	0.0144203	4.58605e-06	9783
genus.Erysipelatoclostridium.id.11381	rs1434153	2	34595533	A	G	-0.0684526	0.0152443	6.85295e-06	9662
genus.Erysipelatoclostridium.id.11381	rs340991	5	34892042	G	A	-0.0740482	0.0158891	3.74942e-06	9781
genus.Erysipelatoclostridium.id.11381	rs6474512	8	38780606	C	A	0.067015	0.0143201	3.01546e-06	9783
genus.Erysipelatoclostridium.id.11381	rs9590927	13	46372065	A	G	-0.0646003	0.0143479	6.39042e-06	9782
genus.Erysipelatoclostridium.id.11381	rs61806970	1	167818597	T	C	0.142548	0.0320688	9.0941e-06	8644
genus.Erysipelatoclostridium.id.11381	rs45480394	19	55857777	G	T	-0.0687134	0.0151835	7.66155e-06	9604
genus.Erysipelatoclostridium.id.11381	rs2901723	11	36871523	A	C	0.0641339	0.0144295	8.79469e-06	9662
genus.Erysipelatoclostridium.id.11381	rs34528142	17	71411325	G	C	-0.0875551	0.0195556	6.12704e-06	9604
genus.Erysipelatoclostridium.id.11381	rs16936671	10	36394609	T	C	-0.0968026	0.0217883	6.04309e-06	9488
genus.Erysipelatoclostridium.id.11381	rs3804326	6	24292185	G	A	0.14147	0.0336352	9.85273e-06	7028
genus.ErysipelotrichaceaeUCG003.id.11384	rs28568391	10	125628540	G	A	-0.0583911	0.0118741	6.41953e-07	14544
genus.ErysipelotrichaceaeUCG003.id.11384	rs11994308	8	91660344	T	C	0.115417	0.0242503	1.32563e-06	13558
genus.ErysipelotrichaceaeUCG003.id.11384	rs76502207	15	86522244	C	T	0.144844	0.0289929	6.41121e-07	10740
genus.ErysipelotrichaceaeUCG003.id.11384	rs10164067	18	46614602	G	T	-0.10326	0.0212405	1.13086e-06	14427
genus.ErysipelotrichaceaeUCG003.id.11384	rs8053479	16	4076830	G	A	-0.0838212	0.0186509	5.83413e-06	13813
genus.ErysipelotrichaceaeUCG003.id.11384	rs17798136	7	33684926	A	G	0.158818	0.0347674	3.23598e-06	7421
genus.ErysipelotrichaceaeUCG003.id.11384	rs59104037	18	43034126	G	A	-0.0951263	0.0204742	4.48256e-06	14848
genus.ErysipelotrichaceaeUCG003.id.11384	rs11666127	19	57828980	G	A	-0.0719187	0.0161371	7.90414e-06	13813
genus.ErysipelotrichaceaeUCG003.id.11384	rs62403464	6	24220160	C	T	-0.0731743	0.0156516	3.43738e-06	14899
genus.ErysipelotrichaceaeUCG003.id.11384	rs59068084	4	113256737	G	T	0.0564772	0.0120224	3.11742e-06	14544
genus.ErysipelotrichaceaeUCG003.id.11384	rs73074432	7	20554814	T	C	0.072154	0.0164378	9.9902e-06	14217
genus.ErysipelotrichaceaeUCG003.id.11384	rs4758231	11	7765096	T	G	-0.0551754	0.0122047	6.54912e-06	14890
genus.ErysipelotrichaceaeUCG003.id.11384	rs74988980	16	80167277	A	G	-0.133141	0.0348574	8.64276e-06	5944
genus.ErysipelotrichaceaeUCG003.id.11384	rs75949021	2	175403951	C	T	-0.169667	0.0374238	3.57507e-06	6721
genus.ErysipelotrichaceaeUCG003.id.11384	rs6875357	5	32345671	T	C	0.165673	0.0353831	6.69637e-06	7034
genus.ErysipelotrichaceaeUCG003.id.11384	rs79396538	14	47935928	G	C	0.0848148	0.0191146	8.63479e-06	13750
genus.ErysipelotrichaceaeUCG003.id.11384	rs12251396	10	873148	G	A	-0.0705399	0.0158766	9.51839e-06	14211
genus.Escherichia.Shigella.id.3504	rs2267739	7	31136897	C	G	0.115505	0.0237628	1.42478e-06	11853
genus.Escherichia.Shigella.id.3504	rs1154904	11	134774845	G	A	-0.0613376	0.0130644	3.03751e-06	12002
genus.Escherichia.Shigella.id.3504	rs73208162	21	39324484	G	A	-0.119296	0.024839	2.19391e-06	11073
genus.Escherichia.Shigella.id.3504	rs113513883	7	140678199	G	A	0.172283	0.038041	5.27716e-06	6280
genus.Escherichia.Shigella.id.3504	rs7502686	17	14173290	C	G	-0.136384	0.0302576	5.90386e-06	9990
genus.Escherichia.Shigella.id.3504	rs57024273	2	236515155	C	T	0.0626172	0.0139919	9.70464e-06	11853
genus.Escherichia.Shigella.id.3504	rs113127095	13	23253392	G	A	0.151009	0.0323434	3.33349e-06	8433
genus.Escherichia.Shigella.id.3504	rs117092367	10	69394914	T	A	0.117362	0.0264533	9.65021e-06	10304
genus.Escherichia.Shigella.id.3504	rs112767262	16	3750623	C	T	0.0732963	0.0163589	8.20636e-06	11771
genus.Escherichia.Shigella.id.3504	rs11706043	3	3173016	A	T	0.075657	0.0164155	5.87272e-06	12001
genus.Escherichia.Shigella.id.3504	rs592299	9	136179347	C	T	-0.0592004	0.0129486	4.76927e-06	11995
genus.Escherichia.Shigella.id.3504	rs4731451	7	128054100	A	G	-0.0609885	0.0135157	7.4731e-06	12001
genus.Escherichia.Shigella.id.3504	rs35555519	16	77711641	G	C	0.101976	0.0222883	4.92332e-06	12002
genus.Escherichia.Shigella.id.3504	rs118526	5	79863544	A	C	-0.0594401	0.013598	7.99566e-06	11853
genus.Escherichia.Shigella.id.3504	rs2798105	1	48961903	G	A	-0.100851	0.0222045	8.24501e-06	11296
genus.Faecalibacterium.id.2057	rs12320842	12	83502773	G	C	0.094833	0.0163962	7.56951e-09	17638
genus.Faecalibacterium.id.2057	rs6910935	6	131587157	G	A	0.134864	0.0277032	1.37848e-06	12640
genus.Faecalibacterium.id.2057	rs1271565	14	64044097	T	C	-0.0576251	0.0119649	1.30169e-06	17638
genus.Faecalibacterium.id.2057	rs75499067	16	6099863	T	C	0.227585	0.0465522	1.76448e-06	4526
genus.Faecalibacterium.id.2057	rs9536330	13	53567017	C	T	-0.048317	0.010797	5.33258e-06	18082
genus.Faecalibacterium.id.2057	rs28376661	15	47404021	G	C	0.0504817	0.0109368	3.66454e-06	18087
genus.Faecalibacterium.id.2057	rs10927394	1	245267339	T	G	-0.232262	0.0512364	7.01885e-06	3495
genus.Faecalibacterium.id.2057	rs114946999	2	37125235	T	C	-0.0861565	0.01896	5.69574e-06	15673
genus.Faecalibacterium.id.2057	rs79656633	1	111036827	C	T	0.145631	0.0323019	8.13557e-06	9080
genus.Faecalibacterium.id.2057	rs61875484	10	128614990	G	C	0.0817953	0.018369	9.18015e-06	16718
genus.Faecalibacterium.id.2057	rs12753492	1	14201546	C	A	0.0641305	0.0149933	8.80273e-06	17525
genus.Faecalibacterium.id.2057	rs2835874	21	39027901	C	T	-0.0866356	0.0196496	7.54405e-06	17567
genus.Faecalibacterium.id.2057	rs11776390	8	38593645	C	T	-0.078354	0.017183	6.39675e-06	16718
genus.FamilyXIIIAD3011group.id.11293	rs9852893	3	3556826	G	C	0.0657834	0.0129056	3.87539e-07	14184
genus.FamilyXIIIAD3011group.id.11293	rs62200412	20	4618639	T	C	-0.0800851	0.0163834	5.80219e-07	13661
genus.FamilyXIIIAD3011group.id.11293	rs16840310	1	240694163	G	A	-0.0608052	0.0122149	6.75113e-07	14201
genus.FamilyXIIIAD3011group.id.11293	rs72730932	1	192019835	A	C	-0.0899559	0.0177107	6.88766e-07	13102
genus.FamilyXIIIAD3011group.id.11293	rs16940167	15	58683697	T	C	0.0732552	0.0159898	3.90837e-06	14201
genus.FamilyXIIIAD3011group.id.11293	rs17156849	7	28603985	A	G	-0.112891	0.0245292	4.19171e-06	13352
genus.FamilyXIIIAD3011group.id.11293	rs62029761	16	16006242	G	A	0.128753	0.0276002	3.89083e-06	9655
genus.FamilyXIIIAD3011group.id.11293	rs11736617	4	38917830	A	G	-0.0759493	0.0172101	9.02048e-06	13778
genus.FamilyXIIIAD3011group.id.11293	rs12812672	12	18127597	C	T	-0.096065	0.020828	2.55807e-06	13565
genus.FamilyXIIIAD3011group.id.11293	rs9276029	6	32695336	G	A	-0.0811384	0.0185669	8.92766e-06	13566
genus.FamilyXIIIAD3011group.id.11293	rs12911842	15	40047706	T	A	-0.0811976	0.0183335	6.90824e-06	14125
genus.FamilyXIIIAD3011group.id.11293	rs149302	5	14159925	C	T	-0.0645635	0.0143225	7.4818e-06	14192
genus.FamilyXIIIAD3011group.id.11293	rs9837139	3	29811865	G	A	0.10752	0.0240482	8.70808e-06	13527
genus.FamilyXIIIAD3011group.id.11293	rs739451	9	136678954	T	C	0.0649589	0.0147534	7.8781e-06	14197
genus.FamilyXIIIAD3011group.id.11293	rs11126423	2	74195551	T	C	0.0904399	0.0196301	5.91249e-06	13735
genus.FamilyXIIIUCG001.id.11294	rs1426266	3	188224096	C	T	-0.0665521	0.0137151	1.24935e-06	12751
genus.FamilyXIIIUCG001.id.11294	rs12049454	1	85228325	C	T	-0.0647298	0.0134065	1.17378e-06	12748
genus.FamilyXIIIUCG001.id.11294	rs3842897	1	183503664	A	G	-0.112639	0.0242751	5.19705e-06	12407
genus.FamilyXIIIUCG001.id.11294	rs116979587	15	25151194	A	T	-0.121679	0.0260821	3.04638e-06	11989
genus.FamilyXIIIUCG001.id.11294	rs62414802	6	76598635	T	C	-0.0611904	0.013457	4.29181e-06	12750
genus.FamilyXIIIUCG001.id.11294	rs2276529	21	45153079	G	C	-0.0759406	0.0165099	5.35677e-06	12748
genus.FamilyXIIIUCG001.id.11294	rs112362903	17	33761027	G	A	-0.149047	0.0333271	7.8777e-06	8579
genus.FamilyXIIIUCG001.id.11294	rs8076666	17	78223817	G	A	0.088655	0.0198094	8.0183e-06	12265
genus.FamilyXIIIUCG001.id.11294	rs7119679	11	94681786	A	G	-0.0809085	0.0174782	3.52494e-06	12445
genus.FamilyXIIIUCG001.id.11294	rs76463770	3	45479090	G	A	0.19313	0.0419866	3.77476e-06	5651
genus.Flavonifractor.id.2059	rs12030302	1	77887835	G	A	-0.0692276	0.0137467	5.6084e-07	10805
genus.Flavonifractor.id.2059	rs806808	10	32381186	C	T	0.0667272	0.0136557	1.17972e-06	10801
genus.Flavonifractor.id.2059	rs34066017	11	44849689	G	A	0.0764294	0.0159789	1.52086e-06	10705
genus.Flavonifractor.id.2059	rs11811696	1	237351354	C	T	-0.116063	0.0241012	2.07346e-06	10221
genus.Flavonifractor.id.2059	rs11642826	16	6696929	C	G	0.14686	0.0325191	6.64895e-06	8151
genus.Flavonifractor.id.2059	rs114873521	5	168218403	T	C	-0.130067	0.0294087	7.12522e-06	9156
genus.Flavonifractor.id.2059	rs6761463	2	50201547	C	G	-0.083392	0.0184596	8.10902e-06	10805
genus.Flavonifractor.id.2059	rs12038887	1	102287083	G	C	0.0942719	0.0211646	9.37203e-06	10583
genus.Fusicatenibacter.id.11305	rs60254196	7	148856720	G	A	-0.0492427	0.0109365	5.46739e-06	16978
genus.Fusicatenibacter.id.11305	rs4378146	1	24927625	C	A	-0.0616691	0.0125259	7.20451e-07	17384
genus.Fusicatenibacter.id.11305	rs62353480	5	29595000	G	A	-0.0701397	0.0145589	1.56768e-06	16119
genus.Fusicatenibacter.id.11305	rs704418	3	64252803	C	T	0.0739124	0.0151073	7.77428e-07	16626
genus.Fusicatenibacter.id.11305	rs2132128	8	15360718	A	G	-0.0771914	0.0160344	1.07686e-06	17370
genus.Fusicatenibacter.id.11305	rs206581	18	10370596	G	A	-0.0568339	0.0127894	8.95756e-06	17384
genus.Fusicatenibacter.id.11305	rs62187631	2	226649570	C	T	-0.0710571	0.015924	4.54526e-06	16522
genus.Fusicatenibacter.id.11305	rs2025938	10	112177119	A	G	-0.0967298	0.0205426	2.98832e-06	15626
genus.Fusicatenibacter.id.11305	rs3303	10	120447429	C	T	-0.0953657	0.020407	3.93891e-06	16877
genus.Fusicatenibacter.id.11305	rs2039204	9	130371107	A	T	-0.0497415	0.0107941	3.94178e-06	17383
genus.Fusicatenibacter.id.11305	rs8028026	15	88353215	G	A	-0.0792146	0.0180505	8.0633e-06	16522
genus.Fusicatenibacter.id.11305	rs1864685	17	70721782	C	A	-0.0494799	0.0108105	4.96161e-06	17374
genus.Fusicatenibacter.id.11305	rs792108	2	5532793	C	T	-0.0508345	0.0113843	8.49535e-06	16978
genus.Fusicatenibacter.id.11305	rs9905659	17	70697344	A	G	-0.061617	0.0136576	7.30993e-06	17384
genus.Fusicatenibacter.id.11305	rs8063430	16	73821805	C	T	-0.104026	0.022217	4.9289e-06	15552
genus.Fusicatenibacter.id.11305	rs6515626	20	25257001	A	G	0.141575	0.0313559	7.28654e-06	7796
genus.Fusicatenibacter.id.11305	rs10439674	21	42681392	G	A	-0.0572129	0.0130007	7.68485e-06	17381
genus.Fusicatenibacter.id.11305	rs167879	20	55937366	T	C	-0.0659543	0.0148763	5.86893e-06	16542
genus.Fusicatenibacter.id.11305	rs73103914	12	58658311	G	A	-0.0597324	0.0134458	8.29563e-06	17384
genus.Gordonibacter.id.821	rs76287110	3	187450354	T	A	-0.242965	0.0466177	1.67486e-07	3483
genus.Gordonibacter.id.821	rs7294633	12	29024534	T	C	0.12867	0.0249946	3.43763e-07	3723
genus.Gordonibacter.id.821	rs7220558	17	10148653	T	A	0.116884	0.0234834	6.70634e-07	3723
genus.Gordonibacter.id.821	rs71545975	7	47144505	G	A	-0.153972	0.0338918	7.03944e-06	3556
genus.Gordonibacter.id.821	rs35042269	4	8142607	A	C	-0.180293	0.0403296	8.10852e-06	3595
genus.Gordonibacter.id.821	rs72714787	4	136768501	A	C	0.181405	0.0377102	1.42889e-06	3723
genus.Gordonibacter.id.821	rs322296	7	136937189	A	G	0.17869	0.037722	4.02422e-06	3595
genus.Gordonibacter.id.821	rs72939513	1	83136096	G	A	-0.21399	0.0490592	7.98199e-06	3435
genus.Gordonibacter.id.821	rs3765837	1	210628449	G	T	-0.190729	0.0433608	7.16906e-06	3556
genus.Gordonibacter.id.821	rs13412653	2	30158494	C	A	0.107597	0.0239228	8.61141e-06	3723
genus.Gordonibacter.id.821	rs117347059	7	129433205	C	G	-0.128261	0.0285123	9.16713e-06	3684
genus.Gordonibacter.id.821	rs16955299	17	52957210	A	G	-0.196423	0.0433538	6.37019e-06	3572
genus.Gordonibacter.id.821	rs4596722	9	88787144	G	A	0.102908	0.0231571	9.0568e-06	3723
genus.Gordonibacter.id.821	rs768830	7	18970607	A	G	0.149852	0.0333315	7.75583e-06	3723
genus.Gordonibacter.id.821	rs61934597	12	131024079	T	C	-0.172495	0.0388567	8.36672e-06	3684
genus.Haemophilus.id.3698	rs10840326	11	9951672	G	C	-0.0677384	0.0151463	7.36533e-06	8888
genus.Haemophilus.id.3698	rs111582866	16	48742489	A	G	-0.124265	0.026016	1.27347e-06	8370
genus.Haemophilus.id.3698	rs12191680	6	129224488	G	C	0.106544	0.0200323	1.46913e-07	9115
genus.Haemophilus.id.3698	rs4822728	22	26891808	C	T	0.0705861	0.0151388	3.47849e-06	9119
genus.Haemophilus.id.3698	rs76022354	10	94306385	T	C	0.244638	0.0505504	1.83031e-06	3618
genus.Haemophilus.id.3698	rs9574096	13	36104947	T	A	-0.0736375	0.0155227	2.1802e-06	9118
genus.Haemophilus.id.3698	rs35509	12	115493337	A	G	0.128249	0.0268779	2.00952e-06	8430
genus.Haemophilus.id.3698	rs9328464	6	8350917	C	T	0.0723095	0.0148799	1.42269e-06	9119
genus.Haemophilus.id.3698	rs12876183	13	85114550	A	T	0.0749201	0.016711	9.6249e-06	9110
genus.Haemophilus.id.3698	rs10781340	9	78752170	A	G	0.0948915	0.0203221	4.32266e-06	9037
genus.Haemophilus.id.3698	rs56310940	7	24360361	C	G	-0.108393	0.0247052	7.23232e-06	9119
genus.Haemophilus.id.3698	rs78909003	9	105650242	C	T	-0.246256	0.0503924	1.66745e-06	3559
genus.Haemophilus.id.3698	rs9382510	6	55448491	T	C	-0.093521	0.0172649	7.12051e-08	9117
genus.Haemophilus.id.3698	rs9895850	17	64535013	C	T	-0.192957	0.0416755	2.1406e-06	4592
genus.Holdemanella.id.11393	rs761624	6	163603171	G	C	0.0959801	0.0179537	1.37775e-07	7706
genus.Holdemanella.id.11393	rs607782	6	4148609	C	T	-0.0854214	0.0172515	7.19447e-07	7456
genus.Holdemanella.id.11393	rs75764681	10	4494630	C	T	-0.283103	0.0598999	1.94273e-06	3003
genus.Holdemanella.id.11393	rs73011279	19	15020095	C	T	-0.0961669	0.0199336	1.36046e-06	7456
genus.Holdemanella.id.11393	rs4541991	9	105004835	C	T	-0.0927334	0.0194435	2.10094e-06	7657
genus.Holdemanella.id.11393	rs1830029	7	14728950	G	C	-0.0954096	0.021093	5.34728e-06	7456
genus.Holdemanella.id.11393	rs12513188	4	71000791	A	G	0.0903906	0.0195276	4.6548e-06	7700
genus.Holdemanella.id.11393	rs12415649	10	125021315	C	G	0.0839384	0.0190567	7.87995e-06	7662
genus.Holdemanella.id.11393	rs1926302	1	65153340	A	G	-0.107972	0.0231421	7.50141e-06	7702
genus.Holdemanella.id.11393	rs17586763	13	50932063	C	T	-0.227285	0.0510135	7.71949e-06	3817
genus.Holdemanella.id.11393	rs8113760	19	43851935	A	G	0.078999	0.01734	4.62395e-06	7456
genus.Holdemanella.id.11393	rs34187114	8	138623633	A	C	-0.104505	0.022601	5.13495e-06	7704
genus.Holdemanella.id.11393	rs35228298	3	85392882	A	G	0.0934832	0.0202886	7.29849e-06	7456
genus.Holdemanella.id.11393	rs62113381	19	7668225	C	T	-0.105447	0.0232029	5.53879e-06	7310
genus.Holdemania.id.2157	rs1867876	11	18768068	C	T	0.0842919	0.0162192	2.7388e-07	9109
genus.Holdemania.id.2157	rs9500080	6	105737322	T	C	0.0926764	0.0178886	4.08515e-07	9106
genus.Holdemania.id.2157	rs6133067	20	3839754	C	T	0.0910829	0.0178561	5.16929e-07	8863
genus.Holdemania.id.2157	rs150096134	12	39589195	A	T	0.162139	0.0332089	2.37767e-06	6906
genus.Holdemania.id.2157	rs41438744	14	102553414	G	C	-0.12487	0.0270129	2.44434e-06	8839
genus.Holdemania.id.2157	rs77293403	5	77388406	G	A	0.164556	0.0341775	1.77466e-06	7585
genus.Holdemania.id.2157	rs80149660	10	129908282	T	C	-0.232987	0.0519183	6.04217e-06	3283
genus.Holdemania.id.2157	rs116500994	13	81685543	T	G	-0.13755	0.0293386	2.34479e-06	8432
genus.Holdemania.id.2157	rs55888180	17	76443497	G	C	0.128671	0.0282795	5.89194e-06	8464
genus.Holdemania.id.2157	rs4146507	5	106209093	T	C	0.079488	0.0177002	7.22973e-06	9108
genus.Holdemania.id.2157	rs111745969	15	93110222	G	A	0.120677	0.0265781	3.70776e-06	8233
genus.Holdemania.id.2157	rs113593397	8	123973840	G	A	-0.128935	0.0282526	9.35728e-06	8296
genus.Holdemania.id.2157	rs10885477	10	115332413	C	T	-0.135137	0.0301894	8.59833e-06	8690
genus.Holdemania.id.2157	rs9529719	13	70856516	C	T	0.074038	0.0160494	5.96669e-06	9107
genus.Holdemania.id.2157	rs967319	3	60615680	C	T	0.0788638	0.0176744	8.38155e-06	9108
genus.Holdemania.id.2157	rs12701617	7	38292857	G	A	-0.0660617	0.0149427	9.51844e-06	9106
genus.Holdemania.id.2157	rs73139538	7	63323145	A	G	-0.148594	0.0327469	7.77178e-06	8095
genus.Holdemania.id.2157	rs11080063	17	26789271	A	G	-0.0665238	0.0149837	6.66887e-06	9103
genus.Howardella.id.2000	rs901099	11	77901287	G	T	-0.12718	0.0250924	6.52858e-07	3647
genus.Howardella.id.2000	rs1484873	18	43206985	G	A	-0.227831	0.046335	2.55918e-06	3608
genus.Howardella.id.2000	rs17167098	7	133154356	A	G	-0.169366	0.0352068	1.12323e-06	3586
genus.Howardella.id.2000	rs609430	4	169178315	G	T	-0.112045	0.0239328	3.34484e-06	3798
genus.Howardella.id.2000	rs36081916	7	93527414	C	T	-0.18123	0.0402987	4.7004e-06	3216
genus.Howardella.id.2000	rs12452946	17	17253288	G	A	-0.105833	0.0228941	3.80393e-06	3800
genus.Howardella.id.2000	rs61771805	1	72972799	T	A	-0.136779	0.0296811	4.0274e-06	3612
genus.Howardella.id.2000	rs672217	18	60125134	A	G	0.164146	0.0349993	3.52468e-06	3611
genus.Howardella.id.2000	rs3791893	2	218819396	G	A	0.147035	0.034023	9.49716e-06	3795
genus.Howardella.id.2000	rs10048062	15	98476920	T	C	-0.147352	0.0336531	8.58873e-06	3800
genus.Howardella.id.2000	rs2154047	14	95452797	A	C	-0.192557	0.0420093	9.97042e-06	3623
genus.Hungatella.id.11306	rs13128780	4	166058998	C	T	-0.149725	0.0312777	1.74998e-06	3999
genus.Hungatella.id.11306	rs72759041	15	89577376	T	G	-0.126025	0.0282242	3.86095e-06	3910
genus.Hungatella.id.11306	rs10044993	5	58424440	A	C	0.139547	0.0316748	8.06668e-06	4209
genus.Hungatella.id.11306	rs13249325	8	14853525	G	T	-0.100023	0.0225883	9.69162e-06	4209
genus.Hungatella.id.11306	rs17092615	14	95973619	A	G	0.152235	0.0337867	7.37677e-06	4009
genus.Intestinibacter.id.11345	rs10805326	4	14324623	A	G	0.0775151	0.0139665	3.54544e-08	12303
genus.Intestinibacter.id.11345	rs4327025	15	92446683	A	G	-0.0810346	0.0154397	1.64326e-07	12303
genus.Intestinibacter.id.11345	rs478972	11	125663184	C	T	-0.142681	0.0297116	1.81991e-06	10333
genus.Intestinibacter.id.11345	rs6875660	5	159686256	T	C	0.0890455	0.0193905	3.05781e-06	12293
genus.Intestinibacter.id.11345	rs16938435	9	21502923	C	T	-0.112189	0.0235439	1.80097e-06	12303
genus.Intestinibacter.id.11345	rs6062862	20	61325223	G	A	0.0924508	0.0204658	6.67984e-06	12189
genus.Intestinibacter.id.11345	rs118030283	16	5993076	A	G	-0.151829	0.0324471	2.67439e-06	8830
genus.Intestinibacter.id.11345	rs11109097	12	97928437	T	C	0.0624272	0.0138539	5.49484e-06	11886
genus.Intestinibacter.id.11345	rs9348442	6	10303945	T	C	0.099082	0.0221625	6.25936e-06	12303
genus.Intestinibacter.id.11345	rs447950	5	148846426	G	A	0.0628342	0.0136652	5.63911e-06	12303
genus.Intestinibacter.id.11345	rs62430350	6	170918194	C	T	0.151096	0.0351476	6.84229e-06	7650
genus.Intestinibacter.id.11345	rs2702387	4	179361262	G	A	0.0608559	0.0132145	4.25994e-06	12291
genus.Intestinibacter.id.11345	rs68093214	3	70657785	T	C	0.0662258	0.0149877	9.25769e-06	11886
genus.Intestinibacter.id.11345	rs2098844	11	127703160	T	C	-0.0575295	0.0128416	6.78879e-06	12291
genus.Intestinibacter.id.11345	rs893394	2	20054971	A	G	0.0583322	0.0130729	7.85038e-06	11886
genus.Intestinimonas.id.2062	rs11258178	10	13124513	G	A	0.0660742	0.0134139	6.98195e-07	11766
genus.Intestinimonas.id.2062	rs12226153	11	94364293	G	A	-0.151142	0.0306922	5.12171e-07	9023
genus.Intestinimonas.id.2062	rs4784055	16	58818770	C	T	-0.175324	0.038599	8.71812e-07	3193
genus.Intestinimonas.id.2062	rs716604	2	6514088	G	A	0.0818068	0.0165992	8.5663e-07	12090
genus.Intestinimonas.id.2062	rs2930225	16	85327902	T	G	0.0729524	0.0152948	1.34622e-06	12003
genus.Intestinimonas.id.2062	rs62240188	3	10611142	A	G	0.130074	0.0267179	2.20308e-06	10252
genus.Intestinimonas.id.2062	rs2731794	5	17209391	T	C	0.120632	0.0257529	1.91744e-06	11079
genus.Intestinimonas.id.2062	rs7170984	15	93819735	C	T	-0.0658116	0.0140767	2.98356e-06	12090
genus.Intestinimonas.id.2062	rs10262702	7	66890843	C	T	0.0918017	0.0194885	2.06073e-06	11766
genus.Intestinimonas.id.2062	rs12566247	1	43767569	A	T	0.0637084	0.0135355	2.19054e-06	12076
genus.Intestinimonas.id.2062	rs1859797	7	22007303	A	G	0.060368	0.0131793	4.12235e-06	11766
genus.Intestinimonas.id.2062	rs17067892	8	3763540	T	C	0.107194	0.0250013	6.37926e-06	11544
genus.Intestinimonas.id.2062	rs72982915	2	140898088	T	C	0.183158	0.0402743	4.91157e-06	5591
genus.Intestinimonas.id.2062	rs994794	4	114608814	C	G	-0.141905	0.0315074	7.30503e-06	9250
genus.Intestinimonas.id.2062	rs4113676	20	6218922	C	A	-0.218507	0.0490152	7.41635e-06	3170
genus.Intestinimonas.id.2062	rs9823439	3	17187502	C	T	-0.0581947	0.0131455	9.85876e-06	11766
genus.Intestinimonas.id.2062	rs62427239	6	155737906	A	C	0.162658	0.0367647	9.40505e-06	6385
genus.Intestinimonas.id.2062	rs2276760	3	150620956	G	A	-0.0685234	0.0152546	7.84062e-06	12081
genus.Intestinimonas.id.2062	rs6934519	6	67200802	T	C	0.0692373	0.0151154	8.56956e-06	12089
genus.Intestinimonas.id.2062	rs1000888	13	23343542	G	C	-0.0585038	0.013219	9.71299e-06	12090
genus.Lachnoclostridium.id.11308	rs6112314	20	19300846	C	A	-0.0561715	0.0108174	2.43212e-07	17842
genus.Lachnoclostridium.id.11308	rs62285313	3	177470032	G	A	0.0864203	0.0181565	1.58331e-06	16991
genus.Lachnoclostridium.id.11308	rs78068103	17	13816159	G	A	0.0886199	0.0194248	3.66519e-06	17477
genus.Lachnoclostridium.id.11308	rs615997	3	23037786	C	T	0.0511752	0.0106491	2.02677e-06	17911
genus.Lachnoclostridium.id.11308	rs61915992	12	28169306	T	A	0.0803876	0.0172209	2.6727e-06	16773
genus.Lachnoclostridium.id.11308	rs789029	18	1053252	T	C	-0.0641288	0.0137974	3.75328e-06	17922
genus.Lachnoclostridium.id.11308	rs12566975	1	185091351	C	T	-0.0468097	0.0105787	9.57204e-06	17921
genus.Lachnoclostridium.id.11308	rs4738679	8	59370320	A	G	-0.0520267	0.011404	4.41754e-06	17921
genus.Lachnoclostridium.id.11308	rs1031599	3	66725825	T	G	-0.078627	0.0175644	6.31376e-06	17398
genus.Lachnoclostridium.id.11308	rs72829893	17	46694541	T	G	0.117472	0.0268103	5.57766e-06	12404
genus.Lachnoclostridium.id.11308	rs3821998	4	38694566	A	C	-0.0864066	0.0192519	6.72052e-06	17920
genus.Lachnoclostridium.id.11308	rs2385421	18	19743455	G	A	0.0746186	0.0180734	7.13717e-06	17903
genus.Lachnoclostridium.id.11308	rs1528479	2	167244051	A	G	-0.0497798	0.0111919	9.63976e-06	17477
genus.Lachnoclostridium.id.11308	rs1997204	12	102046595	C	T	-0.108075	0.0242022	5.97081e-06	14138
genus.Lachnoclostridium.id.11308	rs62028349	16	27217620	C	G	0.0469989	0.0105971	9.17043e-06	17922
genus.Lachnospira.id.2004	rs13157098	5	176802250	G	A	-0.0768058	0.0155312	5.99315e-07	15947
genus.Lachnospira.id.2004	rs4923324	11	25962890	A	G	-0.0617321	0.0133387	2.43593e-06	16490
genus.Lachnospira.id.2004	rs56791201	2	57701660	C	T	0.051823	0.0110697	2.92823e-06	16486
genus.Lachnospira.id.2004	rs2326833	6	6893668	G	C	-0.078495	0.017109	4.59648e-06	15632
genus.Lachnospira.id.2004	rs4686798	3	186445436	C	T	0.0531826	0.0113747	2.73936e-06	16497
genus.Lachnospira.id.2004	rs159484	4	111995627	A	G	0.0794668	0.0176999	6.67622e-06	16487
genus.Lachnospira.id.2004	rs2520509	12	91006514	G	A	0.0519063	0.011578	7.41854e-06	16500
genus.LachnospiraceaeFCS020group.id.11314	rs7249113	19	2571232	A	G	0.0679483	0.0133496	3.72097e-07	13534
genus.LachnospiraceaeFCS020group.id.11314	rs12078956	1	35328576	G	C	0.106101	0.0222904	2.15431e-06	13101
genus.LachnospiraceaeFCS020group.id.11314	rs369444	16	23631307	G	C	0.125481	0.0259008	3.14826e-06	12465
genus.LachnospiraceaeFCS020group.id.11314	rs72793667	2	53946431	G	A	-0.116881	0.0246589	1.63421e-06	12396
genus.LachnospiraceaeFCS020group.id.11314	rs1363769	19	17865305	C	T	-0.200628	0.0449372	1.58163e-06	3555
genus.LachnospiraceaeFCS020group.id.11314	rs10093861	8	121244406	A	G	-0.0568869	0.0121152	3.05624e-06	13772
genus.LachnospiraceaeFCS020group.id.11314	rs9788306	13	40419314	T	C	-0.062804	0.0130744	1.38618e-06	13772
genus.LachnospiraceaeFCS020group.id.11314	rs113859143	5	109403564	C	G	-0.108906	0.0242055	2.5545e-06	13238
genus.LachnospiraceaeFCS020group.id.11314	rs9919338	1	118425334	C	G	-0.0553339	0.0120621	4.90667e-06	13768
genus.LachnospiraceaeFCS020group.id.11314	rs35035870	11	3248876	C	T	-0.190615	0.0414403	2.62028e-06	5642
genus.LachnospiraceaeFCS020group.id.11314	rs2862811	3	165996415	C	T	0.0564927	0.0121736	3.91911e-06	13772
genus.LachnospiraceaeFCS020group.id.11314	rs1254846	10	44346094	A	G	0.105963	0.0232501	5.59664e-06	13172
genus.LachnospiraceaeFCS020group.id.11314	rs4452603	6	71966268	G	T	0.0604208	0.0135965	8.9819e-06	13487
genus.LachnospiraceaeFCS020group.id.11314	rs2322265	4	166588085	T	C	-0.0666305	0.0141577	5.20809e-06	13772
genus.LachnospiraceaeFCS020group.id.11314	rs3999074	10	65563647	T	G	-0.0550587	0.0121847	6.55048e-06	13772
genus.LachnospiraceaeFCS020group.id.11314	rs9308097	4	165786478	G	A	0.055381	0.0123659	7.4729e-06	13542
genus.LachnospiraceaeNC2004group.id.11316	rs6116753	20	5330700	A	G	0.0994748	0.0209139	2.9225e-06	6278
genus.LachnospiraceaeNC2004group.id.11316	rs3756315	5	149544722	G	A	-0.0883469	0.0188397	3.32583e-06	6328
genus.LachnospiraceaeNC2004group.id.11316	rs12127733	1	234157721	A	G	0.115182	0.0246006	3.10594e-06	6226
genus.LachnospiraceaeNC2004group.id.11316	rs17067076	18	58229086	A	G	-0.154631	0.0352194	5.61206e-06	4449
genus.LachnospiraceaeNC2004group.id.11316	rs1331592	9	122239986	G	C	0.0948806	0.0208369	5.34359e-06	6328
genus.LachnospiraceaeNC2004group.id.11316	rs1928659	9	29334137	C	T	0.102522	0.0226445	6.17241e-06	5516
genus.LachnospiraceaeNC2004group.id.11316	rs1929743	13	76829562	C	T	0.0837206	0.0190318	9.0551e-06	6330
genus.LachnospiraceaeNC2004group.id.11316	rs12863463	13	47512191	A	G	-0.156365	0.0345372	6.03984e-06	5516
genus.LachnospiraceaeNC2004group.id.11316	rs117467633	17	21157406	C	T	-0.169687	0.0383169	9.13317e-06	5077
genus.LachnospiraceaeNC2004group.id.11316	rs12208226	6	22725908	A	C	-0.154739	0.0340372	9.7484e-06	5620
genus.LachnospiraceaeND3007group.id.11317	rs9932954	16	1100633	G	A	-0.0561864	0.0115984	1.24882e-06	15222
genus.LachnospiraceaeND3007group.id.11317	rs13110238	4	7678735	G	C	-0.0636978	0.0142041	4.47808e-06	15019
genus.LachnospiraceaeND3007group.id.11317	rs72776675	10	14137663	C	T	-0.0647067	0.014797	8.71689e-06	15302
genus.LachnospiraceaeND3007group.id.11317	rs2861203	3	172950553	A	G	0.0572304	0.0127279	7.36931e-06	15305
genus.LachnospiraceaeNK4A136group.id.11319	rs12362320	11	3922055	C	G	0.0573168	0.0115466	8.04224e-07	16764
genus.LachnospiraceaeNK4A136group.id.11319	rs954878	1	54578401	G	A	-0.0520656	0.0109082	1.78203e-06	17227
genus.LachnospiraceaeNK4A136group.id.11319	rs7832116	8	4842929	G	A	-0.0714756	0.0151703	3.57084e-06	17219
genus.LachnospiraceaeNK4A136group.id.11319	rs7616165	3	190415145	T	G	-0.230542	0.0483465	2.77391e-06	4094
genus.LachnospiraceaeNK4A136group.id.11319	rs76193507	3	161749981	G	A	-0.22973	0.0499776	2.9309e-06	3578
genus.LachnospiraceaeNK4A136group.id.11319	rs11263806	17	35240097	G	A	-0.0524615	0.0116758	5.06517e-06	17236
genus.LachnospiraceaeNK4A136group.id.11319	rs73044693	19	51256120	G	A	-0.10758	0.0229884	3.57256e-06	12773
genus.LachnospiraceaeNK4A136group.id.11319	rs160061	5	6116659	G	A	0.0513831	0.0108094	2.12198e-06	17234
genus.LachnospiraceaeNK4A136group.id.11319	rs7073658	10	62175024	G	T	-0.0499621	0.0109693	5.2691e-06	17236
genus.LachnospiraceaeNK4A136group.id.11319	rs68104925	14	100177681	C	T	-0.0549104	0.0115385	2.36779e-06	17227
genus.LachnospiraceaeNK4A136group.id.11319	rs12611395	19	21806125	G	A	-0.0902532	0.0199652	5.83039e-06	16486
genus.LachnospiraceaeNK4A136group.id.11319	rs2880566	17	30016653	C	T	0.0599578	0.0134693	5.61428e-06	17232
genus.LachnospiraceaeNK4A136group.id.11319	rs28540839	8	84735080	C	A	0.0508285	0.0110591	9.34319e-06	16764
genus.LachnospiraceaeNK4A136group.id.11319	rs59805249	5	90289997	C	T	0.0936162	0.0207982	9.45385e-06	15195
genus.LachnospiraceaeNK4A136group.id.11319	rs10952110	7	8497922	T	G	0.0487709	0.0109614	9.08113e-06	16764
genus.LachnospiraceaeNK4A136group.id.11319	rs4955932	3	55181375	C	T	-0.0492283	0.0109388	7.05426e-06	17236
genus.LachnospiraceaeUCG001.id.11321	rs437876	3	42568440	C	T	0.0784637	0.0144768	7.1655e-08	10150
genus.LachnospiraceaeUCG001.id.11321	rs985416	3	148269083	T	C	0.0970258	0.0181807	1.45591e-07	9917
genus.LachnospiraceaeUCG001.id.11321	rs2050911	1	82384407	A	G	0.0751466	0.0153934	1.10648e-06	10148
genus.LachnospiraceaeUCG001.id.11321	rs10815577	9	7273249	G	C	-0.0683706	0.0143691	1.71503e-06	10149
genus.LachnospiraceaeUCG001.id.11321	rs573933	9	14477851	C	T	-0.107898	0.0232346	3.10508e-06	10150
genus.LachnospiraceaeUCG001.id.11321	rs78848836	1	53773248	G	A	-0.118868	0.0259753	3.38171e-06	9506
genus.LachnospiraceaeUCG001.id.11321	rs9403580	6	145006780	T	C	0.107801	0.0229777	3.46785e-06	10095
genus.LachnospiraceaeUCG001.id.11321	rs7213933	17	36155074	A	T	-0.0816269	0.01838	9.01671e-06	9961
genus.LachnospiraceaeUCG001.id.11321	rs8104225	19	13962924	G	A	0.0892098	0.0197665	8.04216e-06	9908
genus.LachnospiraceaeUCG001.id.11321	rs74034332	16	79092359	A	G	0.168045	0.0382637	3.33351e-06	6004
genus.LachnospiraceaeUCG001.id.11321	rs62496417	7	96965504	G	T	-0.0748504	0.0165681	5.87504e-06	10150
genus.LachnospiraceaeUCG001.id.11321	rs2371284	12	56256262	C	T	-0.0761893	0.0170127	7.55967e-06	9961
genus.LachnospiraceaeUCG001.id.11321	rs12131224	1	166199362	T	C	0.117095	0.02591	7.39863e-06	9676
genus.LachnospiraceaeUCG001.id.11321	rs4981345	14	21455973	C	T	-0.0681973	0.0149831	6.08596e-06	9961
genus.LachnospiraceaeUCG001.id.11321	rs79476906	1	108102470	A	T	-0.087088	0.0197008	8.27425e-06	9917
genus.LachnospiraceaeUCG001.id.11321	rs7341608	8	56839500	C	T	-0.0784757	0.0177648	9.48124e-06	9917
genus.LachnospiraceaeUCG004.id.11324	rs11128180	3	70592215	G	A	0.0648288	0.0140126	4.51737e-06	14466
genus.LachnospiraceaeUCG004.id.11324	rs12747809	1	240359089	A	G	-0.062197	0.0125685	8.64875e-07	14464
genus.LachnospiraceaeUCG004.id.11324	rs2882478	2	49904589	A	G	-0.0577091	0.0118338	1.20811e-06	14466
genus.LachnospiraceaeUCG004.id.11324	rs12673420	7	71303007	A	G	0.0554351	0.0118375	2.98079e-06	14463
genus.LachnospiraceaeUCG004.id.11324	rs2444793	6	81318836	T	C	-0.0542433	0.0118188	4.77076e-06	14463
genus.LachnospiraceaeUCG004.id.11324	rs2726805	4	183247601	G	A	0.0548397	0.0120844	6.30399e-06	14466
genus.LachnospiraceaeUCG004.id.11324	rs12894272	14	40536481	G	A	0.0579792	0.0125229	4.33949e-06	14463
genus.LachnospiraceaeUCG004.id.11324	rs233486	6	14817584	G	A	-0.0799088	0.017766	6.28457e-06	13710
genus.LachnospiraceaeUCG004.id.11324	rs35182105	12	24572337	G	A	-0.109724	0.024221	4.86508e-06	13170
genus.LachnospiraceaeUCG004.id.11324	rs6656451	1	65990422	T	C	-0.05436	0.011947	5.56781e-06	14458
genus.LachnospiraceaeUCG004.id.11324	rs12072562	1	105287469	C	T	0.133104	0.0303566	7.0737e-06	9176
genus.LachnospiraceaeUCG004.id.11324	rs2706242	13	51292902	C	G	-0.0901399	0.0199712	9.83848e-06	14026
genus.LachnospiraceaeUCG004.id.11324	rs7629954	3	154242406	G	A	0.108441	0.023825	5.77222e-06	12568
genus.LachnospiraceaeUCG008.id.11328	rs10793103	11	74391775	T	C	0.0974344	0.0181279	9.34937e-08	7014
genus.LachnospiraceaeUCG008.id.11328	rs9873555	3	100496680	C	G	-0.121162	0.0233467	2.41343e-07	6577
genus.LachnospiraceaeUCG008.id.11328	rs13024781	2	168628871	C	T	-0.0798769	0.0168846	2.29166e-06	7016
genus.LachnospiraceaeUCG008.id.11328	rs10741777	11	19572557	C	T	-0.0973842	0.0194791	7.68659e-07	7014
genus.LachnospiraceaeUCG008.id.11328	rs955844	16	84992314	C	A	0.112064	0.0228369	1.80994e-06	6863
genus.LachnospiraceaeUCG008.id.11328	rs67078837	4	114220647	C	T	-0.0845848	0.0170693	7.68189e-07	7016
genus.LachnospiraceaeUCG008.id.11328	rs62277846	2	228100140	T	C	0.102292	0.0212319	1.58892e-06	7016
genus.LachnospiraceaeUCG008.id.11328	rs10801803	1	90818872	A	G	-0.117029	0.0243085	1.40029e-06	7017
genus.LachnospiraceaeUCG008.id.11328	rs61944774	12	129539818	G	A	0.179838	0.0393797	6.34122e-06	6000
genus.LachnospiraceaeUCG008.id.11328	rs75356640	15	31697284	A	G	0.136523	0.0303128	9.83206e-06	6423
genus.LachnospiraceaeUCG008.id.11328	rs57254474	8	23071054	A	G	0.0886512	0.0199045	6.92061e-06	7017
genus.LachnospiraceaeUCG008.id.11328	rs57091572	6	81214803	G	A	-0.110443	0.0235801	2.85822e-06	6950
genus.LachnospiraceaeUCG010.id.11330	rs11192447	10	83848397	G	A	0.126592	0.024345	4.68957e-07	12695
genus.LachnospiraceaeUCG010.id.11330	rs9981767	21	44079875	C	A	0.0655062	0.0131994	9.96373e-07	12816
genus.LachnospiraceaeUCG010.id.11330	rs74315802	14	29872341	T	G	0.0867262	0.0183477	3.19006e-06	12715
genus.LachnospiraceaeUCG010.id.11330	rs12346653	9	92267239	T	C	0.0657686	0.0139569	2.70321e-06	12816
genus.LachnospiraceaeUCG010.id.11330	rs10414815	19	42586245	C	T	0.10453	0.0230253	4.23977e-06	11564
genus.LachnospiraceaeUCG010.id.11330	rs72761829	1	224897491	T	A	0.111884	0.0238893	2.57651e-06	11488
genus.LachnospiraceaeUCG010.id.11330	rs72894957	2	185862591	A	G	0.222263	0.0486425	5.68428e-06	4316
genus.LachnospiraceaeUCG010.id.11330	rs336138	5	8146371	T	G	0.0779543	0.0171865	7.48417e-06	13236
genus.LachnospiraceaeUCG010.id.11330	rs4576377	7	81410263	C	A	-0.0572001	0.0127043	7.63056e-06	13225
genus.LachnospiraceaeUCG010.id.11330	rs2833528	21	33193567	T	C	-0.0562148	0.0127763	9.9199e-06	13233
genus.LachnospiraceaeUCG010.id.11330	rs2153460	9	85576178	T	A	-0.0684038	0.0156562	9.17312e-06	13236
genus.LachnospiraceaeUCG010.id.11330	rs17730011	6	84772845	A	G	-0.0702357	0.015706	7.84597e-06	13226
genus.Lactobacillus.id.1837	rs11674854	2	28903275	T	C	-0.0852686	0.0176504	1.592e-06	6655
genus.Lactobacillus.id.1837	rs1530559	2	135755629	A	G	0.0804001	0.0178207	4.93109e-06	6655
genus.Lactobacillus.id.1837	rs16861661	1	18501459	A	G	-0.183147	0.038148	1.2781e-06	5325
genus.Lactobacillus.id.1837	rs328312	16	73890910	A	T	0.0815092	0.0169441	1.40618e-06	6950
genus.Lactobacillus.id.1837	rs6092149	20	54192992	T	A	-0.0801344	0.017149	3.29042e-06	6906
genus.Lactobacillus.id.1837	rs62314653	4	109896462	A	C	0.187692	0.0394585	2.24383e-06	5944
genus.Lactobacillus.id.1837	rs768253	8	69010103	G	T	-0.079195	0.0171791	4.2477e-06	6958
genus.Lactobacillus.id.1837	rs77478751	3	173151665	G	A	-0.219886	0.0475759	7.32705e-06	3669
genus.Lactobacillus.id.1837	rs75127669	6	151027636	A	C	0.139784	0.0310414	6.83434e-06	6840
genus.Lactobacillus.id.1837	rs7399658	13	23834968	A	G	-0.107134	0.0221883	3.12099e-06	6613
genus.Lactobacillus.id.1837	rs12693845	2	199312684	T	C	-0.0805447	0.0177429	8.9632e-06	6958
genus.Lactobacillus.id.1837	rs921925	19	6928017	C	A	0.0985077	0.0203229	9.71665e-07	6952
genus.Lactococcus.id.1851	rs34757988	18	64699550	C	G	0.122294	0.0228976	8.95039e-08	4055
genus.Lactococcus.id.1851	rs757872	22	31532568	C	G	0.140799	0.027582	4.36882e-07	3792
genus.Lactococcus.id.1851	rs123059	17	2699935	C	T	-0.13671	0.0274694	1.26562e-06	3760
genus.Lactococcus.id.1851	rs4766997	12	113161438	T	C	0.114599	0.023839	2.06145e-06	4053
genus.Lactococcus.id.1851	rs10417872	19	28767353	G	T	0.118306	0.024522	1.28678e-06	4056
genus.Lactococcus.id.1851	rs6674304	1	116887742	T	C	0.200758	0.0442121	6.17759e-06	3869
genus.Lactococcus.id.1851	rs7992246	13	113472525	C	T	0.104232	0.0230786	4.44724e-06	4057
genus.Lactococcus.id.1851	rs55910161	10	71518643	T	C	0.146426	0.0307367	2.36214e-06	3836
genus.Lactococcus.id.1851	rs12621813	2	31266049	A	G	0.108423	0.0239978	6.60829e-06	4057
genus.Lactococcus.id.1851	rs2293361	2	54114864	T	C	-0.199221	0.0430969	1.39593e-06	3787
genus.Lactococcus.id.1851	rs17168302	7	14650221	A	G	0.191857	0.0424761	6.28602e-06	4023
genus.Marvinbryantia.id.2005	rs61884471	11	45826561	A	G	0.124426	0.0248431	1.01163e-06	11559
genus.Marvinbryantia.id.2005	rs2724813	10	12516924	G	A	-0.0840769	0.0167551	6.28451e-07	11610
genus.Marvinbryantia.id.2005	rs1187983	1	58441860	T	C	-0.0935456	0.0193174	2.02427e-06	11896
genus.Marvinbryantia.id.2005	rs2842896	6	132881664	T	C	-0.0649396	0.0131146	7.25363e-07	11709
genus.Marvinbryantia.id.2005	rs11645029	16	5938448	C	G	-0.060618	0.0131551	4.14752e-06	11709
genus.Marvinbryantia.id.2005	rs12963345	18	46255637	C	G	-0.059681	0.0132289	6.60378e-06	11709
genus.Marvinbryantia.id.2005	rs2863363	3	166039765	G	A	0.0634861	0.0136323	3.11281e-06	11950
genus.Marvinbryantia.id.2005	rs72948274	11	79518683	C	A	-0.126354	0.0272212	3.2591e-06	11561
genus.Marvinbryantia.id.2005	rs146541147	19	4542097	A	G	0.118845	0.0268423	6.86288e-06	10778
genus.Marvinbryantia.id.2005	rs11620597	13	86079090	C	T	0.119479	0.0271688	7.80178e-06	11031
genus.Marvinbryantia.id.2005	rs8006832	14	21577837	T	G	-0.0952415	0.0216699	6.58083e-06	11412
genus.Marvinbryantia.id.2005	rs3125832	1	211400180	C	A	0.0679323	0.015012	5.02731e-06	11709
genus.Methanobrevibacter.id.123	rs10202904	2	125440268	G	T	-0.112811	0.0239106	3.08549e-06	3583
genus.Methanobrevibacter.id.123	rs11018665	11	89349287	T	A	0.113013	0.0254343	7.03099e-06	3586
genus.Methanobrevibacter.id.123	rs6776814	3	15053083	C	T	-0.188956	0.0419905	8.04905e-06	3283
genus.Methanobrevibacter.id.123	rs76029318	13	41963791	C	T	0.222849	0.0454319	1.07552e-06	3387
genus.Methanobrevibacter.id.123	rs894996	4	104418307	A	C	0.214213	0.0456045	3.81567e-06	3479
genus.Methanobrevibacter.id.123	rs1334944	10	112266046	C	T	0.115197	0.0255492	7.6138e-06	3586
genus.Methanobrevibacter.id.123	rs4779844	15	31516919	C	G	0.109639	0.0247979	9.28281e-06	3585
genus.Methanobrevibacter.id.123	rs4802933	19	52925820	G	A	-0.135628	0.0308139	9.73818e-06	3586
genus.Odoribacter.id.952	rs503751	15	58063881	G	C	0.0618294	0.0118887	2.07625e-07	14218
genus.Odoribacter.id.952	rs77779484	12	67655943	A	G	-0.133489	0.0268526	6.56256e-07	11935
genus.Odoribacter.id.952	rs10423795	19	49523088	T	C	0.0550695	0.0121164	6.57936e-06	14135
genus.Odoribacter.id.952	rs6856150	4	11907559	A	G	0.0881922	0.0194146	6.0595e-06	14597
genus.Odoribacter.id.952	rs10093869	8	1266824	G	A	-0.0577795	0.0125389	3.67441e-06	14218
genus.Odoribacter.id.952	rs4793970	17	46763962	G	A	-0.0576329	0.0129154	6.02696e-06	14687
genus.Odoribacter.id.952	rs74553962	8	69677480	G	T	0.121449	0.0264106	9.48684e-06	11803
genus.Odoribacter.id.952	rs28417404	14	70944224	G	A	-0.0726896	0.0161372	3.68032e-06	14698
genus.Odoribacter.id.952	rs16918425	11	6848360	T	A	0.0999781	0.0223785	8.85048e-06	13689
genus.Olsenella.id.822	rs1035588	2	150077190	G	A	-0.108148	0.0236848	4.85501e-06	3739
genus.Olsenella.id.822	rs62112538	19	4925018	T	C	-0.19943	0.0407033	1.1882e-06	3630
genus.Olsenella.id.822	rs35225860	1	247642270	G	A	-0.223604	0.0482391	3.87041e-06	3630
genus.Olsenella.id.822	rs72691585	9	21884425	A	C	-0.249079	0.0520814	2.95294e-06	3078
genus.Olsenella.id.822	rs9460691	6	10422207	A	C	0.119966	0.0268645	7.28354e-06	3739
genus.Olsenella.id.822	rs17148768	10	10777085	A	G	0.140434	0.0295602	2.1984e-06	3648
genus.Olsenella.id.822	rs61090148	4	174810498	G	A	-0.104783	0.0231343	6.43728e-06	3739
genus.Olsenella.id.822	rs7540303	1	179629191	T	C	0.108044	0.023638	5.32027e-06	3739
genus.Olsenella.id.822	rs2759329	1	231960352	A	G	-0.111131	0.0237218	3.43201e-06	3739
genus.Olsenella.id.822	rs6046522	20	19969568	T	C	0.122938	0.0269928	4.48455e-06	3705
genus.Olsenella.id.822	rs8066522	17	59632873	A	G	-0.106529	0.0240379	9.70095e-06	3739
genus.Oscillibacter.id.2063	rs234108	1	184942671	G	A	0.0749553	0.0152632	9.16336e-07	8694
genus.Oscillibacter.id.2063	rs36095275	14	32270129	T	C	-0.0752368	0.0156861	1.39627e-06	8694
genus.Oscillibacter.id.2063	rs11627628	14	21479605	C	T	0.143961	0.0290223	1.0092e-06	8486
genus.Oscillibacter.id.2063	rs9393920	6	28580593	G	A	-0.0744662	0.0151081	9.92237e-07	8930
genus.Oscillibacter.id.2063	rs133832	22	44834707	C	A	-0.0795527	0.0162411	1.14719e-06	8926
genus.Oscillibacter.id.2063	rs12649930	4	3656291	G	T	0.121589	0.0259612	4.09379e-06	8794
genus.Oscillibacter.id.2063	rs75453768	10	116469806	T	G	0.12212	0.0268629	5.34738e-06	8256
genus.Oscillibacter.id.2063	rs16866406	2	179457147	G	A	0.0988765	0.0208795	3.07821e-06	8930
genus.Oscillibacter.id.2063	rs761240	20	49507892	G	T	-0.17664	0.0388812	2.03841e-06	5185
genus.Oscillibacter.id.2063	rs4506202	8	21598077	G	A	-0.0711323	0.0152261	3.20825e-06	8694
genus.Oscillibacter.id.2063	rs61883564	11	79013843	G	A	-0.101351	0.0221016	3.38712e-06	8930
genus.Oscillibacter.id.2063	rs16934185	9	1798324	G	A	-0.129568	0.028157	4.38031e-06	8492
genus.Oscillibacter.id.2063	rs12417956	11	25973451	G	C	0.0785431	0.0174075	6.02626e-06	8928
genus.Oscillibacter.id.2063	rs6901560	6	36931994	G	C	0.0855032	0.018693	6.20951e-06	8525
genus.Oscillibacter.id.2063	rs62206502	20	18003390	A	C	-0.0681423	0.0151349	6.59895e-06	8883
genus.Oscillibacter.id.2063	rs137917150	12	82366390	A	T	-0.174992	0.0388394	4.61985e-06	5733
genus.Oscillibacter.id.2063	rs11990279	8	11116314	C	T	-0.0824934	0.0180457	4.94298e-06	8528
genus.Oscillospira.id.2064	rs12206468	6	18093691	A	G	-0.133016	0.0269733	1.04222e-06	9554
genus.Oscillospira.id.2064	rs73038677	3	172373615	A	T	-0.08321	0.0168666	1.0943e-06	10195
genus.Oscillospira.id.2064	rs1954532	14	28151415	C	T	-0.0826246	0.0175252	2.26773e-06	9841
genus.Oscillospira.id.2064	rs28889936	4	89483300	C	A	0.114051	0.0252838	3.36585e-06	9758
genus.Oscillospira.id.2064	rs751183	1	76803093	C	T	-0.0774322	0.0172216	6.85127e-06	9841
genus.Oscillospira.id.2064	rs8076323	17	14881860	G	A	0.0715392	0.0156539	5.61316e-06	10193
genus.Oscillospira.id.2064	rs72866977	6	56160483	C	A	-0.130569	0.0281674	5.62701e-06	9098
genus.Oscillospira.id.2064	rs62422654	6	170474630	T	C	0.0898456	0.0198088	6.46754e-06	9769
genus.Oscillospira.id.2064	rs12925026	16	89792856	C	T	0.13559	0.030678	9.31021e-06	8200
genus.Oxalobacter.id.2978	rs111966731	15	93941937	C	T	0.213114	0.047162	7.29863e-06	3931
genus.Oxalobacter.id.2978	rs12002250	9	19682558	C	A	0.217122	0.0466317	1.41504e-06	4297
genus.Oxalobacter.id.2978	rs1569853	6	38550301	C	T	-0.138078	0.0296981	3.64501e-06	4492
genus.Oxalobacter.id.2978	rs36057338	4	189935314	T	G	0.207847	0.0421439	8.79803e-07	4244
genus.Oxalobacter.id.2978	rs4428215	3	171947435	A	G	0.130293	0.0242237	7.51071e-08	4655
genus.Oxalobacter.id.2978	rs6000536	22	37421469	T	C	-0.130992	0.0253804	2.06054e-07	4654
genus.Oxalobacter.id.2978	rs736744	9	87514407	T	C	0.117882	0.0211262	2.57471e-08	4655
genus.Oxalobacter.id.2978	rs6071435	20	59502888	A	T	-0.105512	0.021489	1.07431e-06	4635
genus.Oxalobacter.id.2978	rs11108500	12	96819204	G	A	-0.199099	0.0427327	3.74279e-06	4303
genus.Oxalobacter.id.2978	rs10464997	8	20902693	A	G	0.137691	0.0294804	3.29754e-06	4650
genus.Oxalobacter.id.2978	rs6993398	8	115560689	A	G	0.127217	0.0278855	7.12773e-06	4656
genus.Oxalobacter.id.2978	rs3862635	11	126582578	T	C	-0.172142	0.0394026	9.18685e-06	4469
genus.Parabacteroides.id.954	rs60884758	9	2217340	T	C	-0.0702667	0.0142249	5.70689e-07	17293
genus.Parabacteroides.id.954	rs3860755	5	169360155	C	G	0.0558784	0.0116625	1.71325e-06	17294
genus.Parabacteroides.id.954	rs4236095	6	47368687	A	G	0.0761961	0.0157042	1.93145e-06	16383
genus.Parabacteroides.id.954	rs115602804	3	191572365	A	G	0.10308	0.0222736	1.93059e-06	16394
genus.Parabacteroides.id.954	rs114567323	3	52354847	C	T	0.186478	0.0405199	5.65487e-06	5859
genus.Parabacteroides.id.954	rs7298818	12	56396953	T	C	0.0888832	0.0200902	8.53629e-06	16510
genus.Parabacteroides.id.954	rs6657302	1	85585609	C	T	-0.10452	0.0225521	9.75699e-06	16552
genus.Parabacteroides.id.954	rs11965579	6	165969505	C	G	0.162824	0.0381863	8.86592e-06	3890
genus.Parabacteroides.id.954	rs17141986	16	7045276	C	G	0.0500303	0.0111459	7.2741e-06	16825
genus.Parabacteroides.id.954	rs72893646	2	38037203	T	A	-0.0715594	0.0156668	8.83391e-06	16508
genus.Paraprevotella.id.962	rs2081023	5	174606261	G	A	-0.122561	0.0236507	2.638e-07	7178
genus.Paraprevotella.id.962	rs9900242	17	69135631	G	A	-0.0852967	0.0175212	1.14068e-06	6900
genus.Paraprevotella.id.962	rs9602779	13	86162420	C	A	-0.106692	0.0220263	6.92746e-07	7177
genus.Paraprevotella.id.962	rs140997932	3	149298792	C	T	-0.162376	0.0354178	2.11119e-06	6187
genus.Paraprevotella.id.962	rs145020347	11	114526679	G	A	-0.12465	0.0262323	4.03009e-06	6859
genus.Paraprevotella.id.962	rs4767113	12	114131978	T	C	0.0882466	0.018382	2.14357e-06	6900
genus.Paraprevotella.id.962	rs3008582	1	195971173	C	T	0.10572	0.0227246	4.35989e-06	7175
genus.Paraprevotella.id.962	rs4756632	11	41079703	T	G	-0.138905	0.0289897	3.81747e-06	7179
genus.Paraprevotella.id.962	rs10842464	12	25249743	C	T	-0.0758215	0.0172568	6.59715e-06	7178
genus.Paraprevotella.id.962	rs3801748	7	81759508	A	G	0.0779721	0.0171691	5.20177e-06	7179
genus.Paraprevotella.id.962	rs7240324	18	69623804	G	T	-0.10229	0.0226948	5.95902e-06	6900
genus.Paraprevotella.id.962	rs17109926	12	71978728	G	A	-0.0988335	0.0216172	6.75279e-06	7179
genus.Paraprevotella.id.962	rs17785622	6	83459314	G	A	0.248065	0.0524304	1.92659e-06	3288
genus.Parasutterella.id.2892	rs2387977	20	25599776	C	T	-0.0681778	0.0134756	5.38476e-07	11345
genus.Parasutterella.id.2892	rs7572229	2	72235444	A	G	0.066273	0.0132736	6.31698e-07	11383
genus.Parasutterella.id.2892	rs35414597	4	15565736	A	T	-0.0684946	0.0142143	1.51206e-06	11386
genus.Parasutterella.id.2892	rs6828768	4	65556925	T	C	0.0636852	0.0132645	1.78328e-06	11386
genus.Parasutterella.id.2892	rs10899911	10	44293839	G	A	-0.0717102	0.0148151	1.15272e-06	11386
genus.Parasutterella.id.2892	rs7303158	12	5275540	T	C	0.0646859	0.0134256	1.32776e-06	11386
genus.Parasutterella.id.2892	rs78383039	2	178954708	C	T	-0.146315	0.0297119	1.57438e-06	9174
genus.Parasutterella.id.2892	rs35055552	8	114804024	C	T	0.109554	0.0235433	3.34853e-06	9970
genus.Parasutterella.id.2892	rs2090816	6	137615592	C	A	0.0840967	0.0177315	2.89715e-06	11385
genus.Parasutterella.id.2892	rs1403396	12	126498824	T	A	-0.0756729	0.0159035	2.75519e-06	11378
genus.Parasutterella.id.2892	rs55877868	17	14692867	C	A	-0.104458	0.0228089	2.87068e-06	10588
genus.Parasutterella.id.2892	rs8039785	15	67316307	G	T	0.0618345	0.0133	3.62095e-06	11383
genus.Parasutterella.id.2892	rs823424	8	16674526	A	G	-0.0713448	0.0156958	4.95295e-06	11386
genus.Parasutterella.id.2892	rs7311004	12	53260710	C	T	-0.0617522	0.0136438	5.92054e-06	11384
genus.Parasutterella.id.2892	rs62273907	3	156550415	G	A	0.229468	0.0502262	5.88384e-06	3691
genus.Parasutterella.id.2892	rs6809952	3	193896709	A	G	-0.0684957	0.0150892	8.13349e-06	11077
genus.Parasutterella.id.2892	rs11715853	3	30163689	A	G	-0.0662952	0.0146114	6.22913e-06	11386
genus.Peptococcus.id.2037	rs75754569	3	17793504	G	C	0.181434	0.0319429	1.09884e-08	5481
genus.Peptococcus.id.2037	rs77681628	13	91182556	T	C	0.200307	0.0387328	2.68836e-07	4842
genus.Peptococcus.id.2037	rs10031059	4	35358594	C	T	-0.121167	0.0225844	1.23637e-07	5526
genus.Peptococcus.id.2037	rs6918730	6	99020289	A	G	0.135311	0.0289742	1.14732e-06	5656
genus.Peptococcus.id.2037	rs413827	14	57985112	A	G	0.110229	0.0237523	3.30085e-06	5482
genus.Peptococcus.id.2037	rs2054133	2	33691809	A	G	0.0895433	0.0188332	2.14166e-06	5657
genus.Peptococcus.id.2037	rs11001941	10	78716030	A	G	-0.195611	0.0392217	1.32858e-06	5607
genus.Peptococcus.id.2037	rs7033353	9	104595848	G	T	0.090152	0.018995	2.21957e-06	5657
genus.Peptococcus.id.2037	rs5770862	22	50973113	C	T	0.162018	0.0356813	3.21957e-06	5431
genus.Peptococcus.id.2037	rs34282744	15	75073172	C	G	0.191797	0.0399832	1.83535e-06	5257
genus.Peptococcus.id.2037	rs72850165	11	968356	C	T	-0.134304	0.0300423	5.74152e-06	5627
genus.Peptococcus.id.2037	rs11030569	11	4019788	T	A	-0.17402	0.0374133	3.12991e-06	5329
genus.Peptococcus.id.2037	rs7766680	6	162239191	C	G	0.0976832	0.0214155	3.50768e-06	5655
genus.Peptococcus.id.2037	rs74592222	1	75971700	A	G	0.137957	0.0302965	8.55342e-06	5329
genus.Peptococcus.id.2037	rs36121075	20	43118017	G	A	-0.14067	0.030628	6.9872e-06	5301
genus.Peptococcus.id.2037	rs12069354	1	216223782	T	C	0.16763	0.03795	9.28339e-06	5352
genus.Phascolarctobacterium.id.2168	rs6427992	1	203102563	C	G	-0.0652458	0.0137508	2.08614e-06	11113
genus.Phascolarctobacterium.id.2168	rs74540770	3	186553389	A	G	-0.121014	0.0258621	3.60275e-06	9403
genus.Phascolarctobacterium.id.2168	rs75882962	12	53098742	C	T	0.0968661	0.0190575	3.18987e-07	10710
genus.Phascolarctobacterium.id.2168	rs56157888	4	183252836	C	A	0.0954864	0.0193976	1.08506e-06	10031
genus.Phascolarctobacterium.id.2168	rs56069061	3	168339417	A	G	-0.111306	0.0230694	1.87174e-06	11007
genus.Phascolarctobacterium.id.2168	rs76124218	17	73584441	G	C	-0.159361	0.0344532	2.66969e-06	7314
genus.Phascolarctobacterium.id.2168	rs12618201	2	174436533	G	A	0.0641657	0.0138202	3.37696e-06	11113
genus.Phascolarctobacterium.id.2168	rs74847270	22	47841258	G	A	-0.104889	0.0230998	5.73099e-06	11098
genus.Phascolarctobacterium.id.2168	rs1264476	8	102434276	G	T	0.0767335	0.0166041	4.29567e-06	11104
genus.Phascolarctobacterium.id.2168	rs28525131	14	21358155	A	G	-0.118657	0.0269048	8.22677e-06	10457
genus.Phascolarctobacterium.id.2168	rs7982713	13	71376322	A	G	0.0726922	0.0163201	9.72164e-06	10710
genus.Phascolarctobacterium.id.2168	rs11929846	4	17051156	C	T	-0.0697199	0.0157969	8.88416e-06	11114
genus.Prevotella7.id.11182	rs430270	3	60474379	C	A	0.139155	0.0297055	2.86846e-06	3318
genus.Prevotella7.id.11182	rs57404562	2	12101762	A	C	0.155486	0.0316057	6.21576e-07	3487
genus.Prevotella7.id.11182	rs9959718	18	71442664	A	G	0.133012	0.0275361	1.90058e-06	3489
genus.Prevotella7.id.11182	rs9608249	22	24613952	G	A	-0.158213	0.0336317	2.06687e-06	3482
genus.Prevotella7.id.11182	rs2240542	2	242066314	T	C	0.12085	0.0261776	4.84146e-06	3489
genus.Prevotella7.id.11182	rs2918132	10	133000320	T	C	-0.114648	0.0254916	6.42409e-06	3318
genus.Prevotella7.id.11182	rs16937247	11	19943115	C	G	0.146098	0.0351529	9.63705e-06	3486
genus.Prevotella7.id.11182	rs118038478	16	47237609	G	A	0.205676	0.0468917	7.85422e-06	3295
genus.Prevotella7.id.11182	rs12124567	1	3343802	G	A	-0.121281	0.0275017	9.48982e-06	3283
genus.Prevotella7.id.11182	rs12195431	6	91019654	C	T	0.196528	0.0442322	8.72818e-06	3489
genus.Prevotella7.id.11182	rs9426434	1	29736216	C	T	-0.123657	0.0278514	9.71711e-06	3318
genus.Prevotella7.id.11182	rs79263163	11	39821773	C	A	-0.143982	0.031501	7.51048e-06	3489
genus.Prevotella9.id.11183	rs111509883	19	639161	C	T	0.171131	0.0347624	1.24389e-06	6960
genus.Prevotella9.id.11183	rs2683313	8	19115604	G	A	-0.0724576	0.0151603	1.68895e-06	10260
genus.Prevotella9.id.11183	rs117271932	22	44236460	G	A	0.208089	0.0440393	2.81722e-06	4878
genus.Prevotella9.id.11183	rs10512344	9	109009495	G	C	0.247373	0.0544087	3.19324e-06	3063
genus.Prevotella9.id.11183	rs9428102	1	118852817	G	A	-0.0778845	0.0176068	4.61734e-06	10264
genus.Prevotella9.id.11183	rs746764	20	21470713	C	T	-0.0915772	0.0193245	2.03999e-06	9385
genus.Prevotella9.id.11183	rs16966465	15	38513730	C	G	0.0743348	0.0165291	9.33202e-06	10261
genus.Prevotella9.id.11183	rs2104588	10	12497581	C	T	0.105558	0.023773	8.12987e-06	9268
genus.Prevotella9.id.11183	rs11199734	10	122819400	T	A	0.0770209	0.0169462	7.00288e-06	10263
genus.Prevotella9.id.11183	rs7232121	18	19993452	C	G	0.0671292	0.014423	3.76013e-06	9790
genus.Prevotella9.id.11183	rs11685699	2	11232685	T	C	-0.141357	0.0295665	2.02552e-06	8342
genus.Prevotella9.id.11183	rs9613013	22	26152738	A	G	0.0917591	0.0202697	6.10415e-06	9790
genus.Prevotella9.id.11183	rs2495052	1	14161251	G	A	0.0838978	0.0188523	8.97142e-06	9790
genus.Prevotella9.id.11183	rs72815774	2	91954502	C	T	-0.176186	0.0393068	8.78291e-06	5728
genus.Prevotella9.id.11183	rs4968431	17	59421778	T	G	0.0640113	0.0144162	8.58441e-06	10271
genus.Prevotella9.id.11183	rs7976209	12	1794470	C	T	-0.0870786	0.0197951	7.28343e-06	10263
genus.Prevotella9.id.11183	rs12648235	4	161115744	C	T	0.0785902	0.0177676	7.39079e-06	10271
genus.Prevotella9.id.11183	rs1304512	5	63736025	A	G	0.0761593	0.0165885	5.29082e-06	9790
genus.Prevotella9.id.11183	rs7237249	18	71992502	T	C	-0.0823764	0.0182126	8.93303e-06	10271
genus.RikenellaceaeRC9gutgroup.id.11191	rs2900503	9	112657543	T	G	-0.172329	0.0326671	1.55282e-07	3320
genus.RikenellaceaeRC9gutgroup.id.11191	rs17582787	4	149562638	G	A	-0.157739	0.0339924	3.55377e-06	3320
genus.RikenellaceaeRC9gutgroup.id.11191	rs7113155	11	102429543	C	G	0.114423	0.0247798	5.26481e-06	3334
genus.RikenellaceaeRC9gutgroup.id.11191	rs4270579	4	84698188	A	G	-0.118021	0.0271041	5.45647e-06	3331
genus.RikenellaceaeRC9gutgroup.id.11191	rs2998141	10	135010198	C	T	-0.136346	0.0293073	4.42373e-06	3330
genus.RikenellaceaeRC9gutgroup.id.11191	rs4717843	7	73334987	T	G	-0.119376	0.0260548	4.7173e-06	3220
genus.RikenellaceaeRC9gutgroup.id.11191	rs9887954	1	164800873	A	G	-0.114849	0.0249013	4.80801e-06	3330
genus.RikenellaceaeRC9gutgroup.id.11191	rs7193937	16	76605358	C	G	0.124153	0.027741	6.18767e-06	3220
genus.RikenellaceaeRC9gutgroup.id.11191	rs80309088	6	165668732	A	G	0.17405	0.0383423	4.55642e-06	3170
genus.RikenellaceaeRC9gutgroup.id.11191	rs12501673	4	163830516	G	A	0.116395	0.0262253	6.28983e-06	3334
genus.RikenellaceaeRC9gutgroup.id.11191	rs17032291	4	155865671	C	T	-0.169579	0.0368251	6.61004e-06	3206
genus.RikenellaceaeRC9gutgroup.id.11191	rs2074881	19	1970021	C	T	-0.142236	0.032391	9.44772e-06	3315
genus.RikenellaceaeRC9gutgroup.id.11191	rs7712231	5	31406285	G	A	0.156284	0.0350462	7.97036e-06	3334
genus.Romboutsia.id.11347	rs61841503	10	17019559	A	G	0.092888	0.0171454	3.99597e-08	13568
genus.Romboutsia.id.11347	rs10279978	7	5319387	G	A	-0.0622202	0.0127675	1.17009e-06	14143
genus.Romboutsia.id.11347	rs16843578	1	171903885	T	C	-0.0875276	0.0196779	5.08123e-06	14186
genus.Romboutsia.id.11347	rs77702691	13	88725540	G	A	-0.094406	0.0208544	7.36973e-06	12487
genus.Romboutsia.id.11347	rs75987356	2	16066705	A	G	-0.129578	0.0280454	6.70799e-06	10466
genus.Romboutsia.id.11347	rs75200530	8	5088054	G	T	-0.190644	0.0421065	5.06555e-06	5246
genus.Romboutsia.id.11347	rs9567264	13	32720756	T	C	0.0580018	0.0127495	5.75689e-06	14180
genus.Romboutsia.id.11347	rs34302036	7	78136725	G	A	0.0550261	0.0120835	5.87667e-06	14185
genus.Romboutsia.id.11347	rs7109293	11	133834657	G	A	0.0919112	0.0205738	6.98354e-06	14141
genus.Romboutsia.id.11347	rs114398731	5	57229635	C	G	-0.131039	0.0293815	7.95851e-06	10326
genus.Romboutsia.id.11347	rs28603357	7	106406824	C	T	-0.214911	0.0474739	8.52235e-06	3693
genus.Romboutsia.id.11347	rs11221428	11	99665050	C	T	-0.0726779	0.0158263	6.48646e-06	14187
genus.Romboutsia.id.11347	rs9389266	6	135411737	G	T	0.0722815	0.0162353	9.38461e-06	14187
genus.Romboutsia.id.11347	rs62504452	7	145760298	G	A	-0.0710048	0.0156654	4.65831e-06	14178
genus.Roseburia.id.2012	rs2034589	16	8307948	C	G	0.0629765	0.0123489	5.01161e-07	17846
genus.Roseburia.id.2012	rs116270582	4	119349	A	T	-0.153844	0.0329324	1.19525e-06	9099
genus.Roseburia.id.2012	rs2160994	12	50650057	C	T	0.0550687	0.0112481	9.6985e-07	17444
genus.Roseburia.id.2012	rs16910295	11	12009569	C	T	-0.0980434	0.020957	2.91111e-06	16648
genus.Roseburia.id.2012	rs12740451	1	95178974	C	T	0.0697527	0.0153607	7.34264e-06	17837
genus.Roseburia.id.2012	rs6445851	3	57116228	A	G	-0.0497336	0.0108158	3.52721e-06	17851
genus.Roseburia.id.2012	rs9300744	13	103117486	T	C	-0.0588452	0.0126228	4.75118e-06	17854
genus.Roseburia.id.2012	rs2943022	5	89598914	C	T	0.0493786	0.0106763	4.11408e-06	17854
genus.Roseburia.id.2012	rs6930661	6	12774611	T	C	-0.0961587	0.0204975	2.47942e-06	16945
genus.Roseburia.id.2012	rs4748237	10	16051097	C	G	0.0488326	0.0106404	4.67223e-06	17851
genus.Roseburia.id.2012	rs147990086	1	145655256	G	A	-0.0578936	0.01324	8.92942e-06	17840
genus.Roseburia.id.2012	rs329182	5	125076494	C	T	0.0690327	0.0152884	5.90142e-06	17854
genus.Roseburia.id.2012	rs302266	1	194183650	C	T	-0.0777312	0.0172985	8.12587e-06	17056
genus.Roseburia.id.2012	rs75326254	6	166170836	T	C	-0.104628	0.0230897	7.50204e-06	15893
genus.Roseburia.id.2012	rs55858165	15	86512809	C	A	0.179284	0.0404954	9.98975e-06	5447
genus.Roseburia.id.2012	rs57466170	15	37859065	T	C	0.0741405	0.0171601	8.30102e-06	17333
genus.Roseburia.id.2012	rs78753150	5	144135655	C	A	0.0968739	0.0214067	9.98312e-06	16303
genus.Ruminiclostridium5.id.11355	rs243585	21	19151940	G	C	-0.0585939	0.0121017	1.32681e-06	16906
genus.Ruminiclostridium5.id.11355	rs2286384	12	1891043	C	G	-0.0518814	0.0107482	1.43857e-06	17394
genus.Ruminiclostridium5.id.11355	rs79968837	20	41177956	G	A	-0.0950311	0.0193507	1.14623e-06	16602
genus.Ruminiclostridium5.id.11355	rs2482038	10	12835085	A	C	0.0518991	0.0108777	1.70314e-06	17396
genus.Ruminiclostridium5.id.11355	rs113753996	5	32477664	C	T	0.0820689	0.0174463	3.98895e-06	16680
genus.Ruminiclostridium5.id.11355	rs1492620	6	50405920	C	T	-0.0830505	0.0180073	3.52577e-06	17397
genus.Ruminiclostridium5.id.11355	rs2791343	8	131316030	C	T	0.051717	0.0113369	5.53959e-06	17392
genus.Ruminiclostridium5.id.11355	rs10827477	10	35262588	G	A	-0.0547387	0.0115163	2.19177e-06	17391
genus.Ruminiclostridium5.id.11355	rs6121460	20	60293505	A	G	0.0932955	0.0199206	2.64107e-06	17318
genus.Ruminiclostridium5.id.11355	rs2801960	1	41878680	G	C	0.0520975	0.0115111	6.20872e-06	17387
genus.Ruminiclostridium5.id.11355	rs8053158	16	86769909	G	A	-0.0740543	0.0159151	5.89806e-06	17397
genus.Ruminiclostridium5.id.11355	rs1223978	13	108775162	C	T	0.0484169	0.0108254	8.16186e-06	17381
genus.Ruminiclostridium5.id.11355	rs73002572	2	103755970	C	G	0.181548	0.0414078	8.8222e-06	3761
genus.Ruminiclostridium5.id.11355	rs2833828	21	33811886	A	G	0.0489617	0.0108702	6.81651e-06	17397
genus.Ruminiclostridium5.id.11355	rs4955951	3	55243531	G	A	-0.0713749	0.0165826	9.95519e-06	17397
genus.Ruminiclostridium6.id.11356	rs1756364	14	20954661	T	G	0.0999189	0.0197169	2.53654e-07	12933
genus.Ruminiclostridium6.id.11356	rs71414120	14	56938952	G	T	0.200894	0.0406434	1.07697e-06	5567
genus.Ruminiclostridium6.id.11356	rs61060922	16	72136154	G	T	0.15913	0.0322283	1.08647e-06	8955
genus.Ruminiclostridium6.id.11356	rs79968172	1	240503826	A	G	0.11614	0.0243083	1.66054e-06	12802
genus.Ruminiclostridium6.id.11356	rs77193512	11	40289063	G	A	0.0736533	0.0153163	1.29587e-06	13380
genus.Ruminiclostridium6.id.11356	rs11992182	8	79766499	C	A	0.0625299	0.0137876	4.64839e-06	13381
genus.Ruminiclostridium6.id.11356	rs72991535	18	76018244	G	T	0.135604	0.0295174	4.95367e-06	9642
genus.Ruminiclostridium6.id.11356	rs663262	11	86179076	C	T	-0.13498	0.0310715	3.39417e-06	7876
genus.Ruminiclostridium6.id.11356	rs9555756	13	111703249	C	A	-0.0804138	0.0176692	7.10127e-06	13369
genus.Ruminiclostridium6.id.11356	rs792058	2	5548605	A	G	0.0554234	0.0125423	8.57953e-06	12933
genus.Ruminiclostridium6.id.11356	rs10829821	10	132651293	C	T	-0.097606	0.0216072	3.47141e-06	12802
genus.Ruminiclostridium6.id.11356	rs67479537	19	10115515	C	T	0.118994	0.026487	9.302e-06	11613
genus.Ruminiclostridium6.id.11356	rs1871858	15	61047117	G	C	-0.105422	0.0237274	9.11606e-06	12818
genus.Ruminiclostridium6.id.11356	rs116969552	10	128214403	G	A	-0.166823	0.0376681	9.15949e-06	6824
genus.Ruminiclostridium6.id.11356	rs2548459	19	49209339	T	C	0.0554866	0.0122755	6.40206e-06	13377
genus.Ruminiclostridium6.id.11356	rs73176030	7	101271282	C	T	0.058665	0.013208	7.28883e-06	13378
genus.Ruminiclostridium6.id.11356	rs35362464	4	36478011	A	C	0.0720077	0.0165387	8.99138e-06	13308
genus.Ruminiclostridium9.id.11357	rs57665991	3	157841287	G	C	-0.0641507	0.0123339	2.07274e-07	16725
genus.Ruminiclostridium9.id.11357	rs12040548	1	247710285	T	G	0.0570422	0.0122359	3.14872e-06	16721
genus.Ruminiclostridium9.id.11357	rs115044523	7	47013498	A	G	-0.0980026	0.0202616	2.37202e-06	16107
genus.Ruminiclostridium9.id.11357	rs12419854	11	68886460	A	T	-0.0727975	0.0155594	3.17992e-06	16027
genus.Ruminiclostridium9.id.11357	rs6082461	20	2210530	C	A	0.0586425	0.0131004	4.86594e-06	16650
genus.Ruminiclostridium9.id.11357	rs113048721	9	74214419	G	C	0.0600735	0.0132737	4.10352e-06	16719
genus.Ruminiclostridium9.id.11357	rs918449	19	34371198	G	A	-0.0950908	0.0197177	2.55994e-06	16725
genus.Ruminiclostridium9.id.11357	rs73592673	6	128568828	T	A	-0.081629	0.0169515	2.13971e-06	15493
genus.Ruminiclostridium9.id.11357	rs79082720	7	155701010	G	C	0.0928576	0.0204871	6.46935e-06	16094
genus.Ruminiclostridium9.id.11357	rs74303178	8	14697544	C	T	0.0532742	0.0119274	7.91566e-06	16706
genus.Ruminiclostridium9.id.11357	rs13033315	2	204706865	A	T	0.0511195	0.0111418	5.68052e-06	16724
genus.Ruminiclostridium9.id.11357	rs9809789	3	29179983	T	C	-0.0717454	0.0159673	8.71968e-06	16025
genus.Ruminiclostridium9.id.11357	rs9522712	13	90441578	C	T	0.0699728	0.0154939	4.65962e-06	16725
genus.Ruminiclostridium9.id.11357	rs78191726	6	67655320	C	T	0.0944998	0.0210206	7.58287e-06	16039
genus.Ruminiclostridium9.id.11357	rs7137760	12	10702414	T	C	0.050797	0.0112182	7.06911e-06	16722
genus.RuminococcaceaeNK4A214group.id.11358	rs5994253	22	17793012	G	A	-0.0811302	0.0157621	2.35183e-07	15288
genus.RuminococcaceaeNK4A214group.id.11358	rs136761	22	49796014	A	G	-0.0587521	0.0119155	8.15195e-07	14822
genus.RuminococcaceaeNK4A214group.id.11358	rs11586410	1	157338888	A	G	-0.0863422	0.0169937	3.66276e-07	14822
genus.RuminococcaceaeNK4A214group.id.11358	rs34576931	12	78373555	C	G	-0.0873312	0.0194886	4.71641e-06	14678
genus.RuminococcaceaeNK4A214group.id.11358	rs114244418	2	235430299	G	C	-0.175266	0.0372779	3.59151e-06	7123
genus.RuminococcaceaeNK4A214group.id.11358	rs4814689	20	18030357	T	C	-0.1083	0.0230708	4.5519e-06	14009
genus.RuminococcaceaeNK4A214group.id.11358	rs73158814	7	132042135	G	C	-0.109257	0.0227458	2.19798e-06	13077
genus.RuminococcaceaeNK4A214group.id.11358	rs12731	2	239087912	G	A	-0.0527684	0.0115053	4.87237e-06	15288
genus.RuminococcaceaeNK4A214group.id.11358	rs7573569	2	141897042	C	T	0.107739	0.0233638	3.23139e-06	14822
genus.RuminococcaceaeNK4A214group.id.11358	rs147475196	3	26509287	G	A	-0.133769	0.0295196	4.72496e-06	9917
genus.RuminococcaceaeNK4A214group.id.11358	rs62027366	16	24073806	C	T	0.0615389	0.0137612	6.58456e-06	14822
genus.RuminococcaceaeNK4A214group.id.11358	rs12642039	4	159932022	C	T	-0.0553003	0.0119397	3.43005e-06	15276
genus.RuminococcaceaeNK4A214group.id.11358	rs35559912	5	35288938	C	T	-0.0925071	0.0203674	4.89023e-06	13976
genus.RuminococcaceaeNK4A214group.id.11358	rs13087692	3	84725039	G	T	0.0574623	0.012594	8.69224e-06	15288
genus.RuminococcaceaeNK4A214group.id.11358	rs6681678	1	100248591	T	C	-0.100174	0.024	9.04931e-06	13031
genus.RuminococcaceaeNK4A214group.id.11358	rs11241747	5	123846318	T	C	0.0533858	0.0120035	6.58971e-06	14822
genus.RuminococcaceaeUCG002.id.11360	rs55793120	12	47384118	C	T	0.137396	0.027414	4.80674e-07	11669
genus.RuminococcaceaeUCG002.id.11360	rs7155595	14	77502546	A	C	0.0569929	0.0116986	1.14931e-06	17084
genus.RuminococcaceaeUCG002.id.11360	rs77564310	15	80713184	C	A	-0.0713093	0.0140855	3.28614e-07	17000
genus.RuminococcaceaeUCG002.id.11360	rs10927423	1	14732458	A	C	-0.0713617	0.0147712	8.49518e-07	17096
genus.RuminococcaceaeUCG002.id.11360	rs67746927	4	12207874	G	C	-0.054237	0.0110357	9.17088e-07	16651
genus.RuminococcaceaeUCG002.id.11360	rs116974815	11	111712942	A	C	-0.189731	0.0396566	2.02518e-06	5819
genus.RuminococcaceaeUCG002.id.11360	rs7120052	11	86335459	C	A	0.0624796	0.0135523	1.96895e-06	17097
genus.RuminococcaceaeUCG002.id.11360	rs10916131	1	227563126	T	C	-0.069333	0.0146753	2.87497e-06	17097
genus.RuminococcaceaeUCG002.id.11360	rs79016051	1	238938497	T	C	-0.0887747	0.0189424	2.33742e-06	16937
genus.RuminococcaceaeUCG002.id.11360	rs12463378	19	54475808	G	A	-0.0522061	0.0112086	2.95523e-06	16994
genus.RuminococcaceaeUCG002.id.11360	rs11750293	5	123822114	T	G	-0.0578304	0.0120512	1.76136e-06	17094
genus.RuminococcaceaeUCG002.id.11360	rs2265670	1	190171640	G	C	-0.0512404	0.0109287	2.99166e-06	17096
genus.RuminococcaceaeUCG002.id.11360	rs15256	10	73820548	T	C	0.0732376	0.016834	9.45659e-06	17095
genus.RuminococcaceaeUCG002.id.11360	rs882348	4	23325040	G	A	-0.0799946	0.0178618	5.44852e-06	17097
genus.RuminococcaceaeUCG002.id.11360	rs72874194	2	45178830	C	G	-0.0770289	0.016725	3.46664e-06	16651
genus.RuminococcaceaeUCG002.id.11360	rs6793778	3	24045453	T	C	-0.0558706	0.0125258	9.81289e-06	17094
genus.RuminococcaceaeUCG002.id.11360	rs7342369	12	129451330	A	C	-0.0527803	0.0116023	5.66121e-06	16651
genus.RuminococcaceaeUCG002.id.11360	rs10964441	9	20131746	A	G	-0.14906	0.034486	7.45116e-06	5346
genus.RuminococcaceaeUCG002.id.11360	rs11607472	11	43344751	G	A	-0.0780229	0.0176325	7.18671e-06	16282
genus.RuminococcaceaeUCG002.id.11360	rs7249614	19	43637890	G	A	-0.0492778	0.0110807	9.07376e-06	16651
genus.RuminococcaceaeUCG002.id.11360	rs76847269	5	141014951	G	A	0.163508	0.0356151	5.1719e-06	7654
genus.RuminococcaceaeUCG002.id.11360	rs6542556	2	120757853	G	A	0.050974	0.011406	7.86123e-06	17094
genus.RuminococcaceaeUCG002.id.11360	rs57079348	13	87920450	G	T	-0.076573	0.0172819	7.21822e-06	16372
genus.RuminococcaceaeUCG002.id.11360	rs56030423	15	90780618	A	G	-0.0982874	0.0216344	6.30385e-06	14937
genus.RuminococcaceaeUCG002.id.11360	rs362417	14	73589896	C	G	-0.054863	0.0120984	7.80005e-06	17097
genus.RuminococcaceaeUCG002.id.11360	rs113147300	9	114066670	G	A	-0.075842	0.0164562	7.6914e-06	16370
genus.RuminococcaceaeUCG003.id.11361	rs10490280	2	37905976	T	C	-0.0672094	0.0143309	4.15551e-06	14004
genus.RuminococcaceaeUCG003.id.11361	rs11243416	9	134416970	C	T	-0.0925653	0.0191203	1.66882e-06	14004
genus.RuminococcaceaeUCG003.id.11361	rs11613919	12	75496463	T	G	0.0727604	0.0155716	1.62509e-06	14309
genus.RuminococcaceaeUCG003.id.11361	rs139730	22	25292719	C	G	-0.0577655	0.0130645	9.72112e-06	14004
genus.RuminococcaceaeUCG003.id.11361	rs16959793	15	35071718	C	A	-0.062527	0.0131259	2.21709e-06	14412
genus.RuminococcaceaeUCG003.id.11361	rs2523124	7	97348436	C	T	-0.0546625	0.0120823	5.7837e-06	14409
genus.RuminococcaceaeUCG003.id.11361	rs3013089	1	13794594	A	G	-0.0551473	0.0120346	4.38133e-06	14408
genus.RuminococcaceaeUCG003.id.11361	rs4452755	8	82026852	C	A	-0.0634463	0.0134741	3.29335e-06	14406
genus.RuminococcaceaeUCG003.id.11361	rs4532474	6	105781538	A	G	0.0769231	0.017045	4.82127e-06	14412
genus.RuminococcaceaeUCG003.id.11361	rs4629039	18	46485154	A	T	0.0553742	0.0122659	6.54355e-06	14404
genus.RuminococcaceaeUCG003.id.11361	rs646327	19	49209851	A	G	0.0586696	0.0118369	7.8318e-07	14406
genus.RuminococcaceaeUCG003.id.11361	rs6759615	2	205238716	G	A	0.102523	0.0200204	7.86224e-07	14410
genus.RuminococcaceaeUCG003.id.11361	rs73341549	7	51541468	C	T	-0.169857	0.0318768	1.50953e-07	6744
genus.RuminococcaceaeUCG003.id.11361	rs78720113	3	41982393	G	A	-0.115348	0.0249601	7.59261e-06	13078
genus.RuminococcaceaeUCG004.id.11362	rs6769553	3	54427795	G	A	0.0849743	0.0157451	7.91068e-08	9501
genus.RuminococcaceaeUCG004.id.11362	rs12125734	1	103732214	T	G	0.133972	0.0257417	2.09428e-07	8938
genus.RuminococcaceaeUCG004.id.11362	rs511258	3	169966722	A	G	-0.0757474	0.0162475	4.52052e-06	9500
genus.RuminococcaceaeUCG004.id.11362	rs2248146	7	24791998	C	T	0.0689452	0.0153649	8.20001e-06	9502
[truncated: 820 more rows]

## Sheet: Table S4
Table S4. Used IVs for 205 gut microbiota metabolism pathways from DMP.
pathways	SNP	other_allele	effect_allele	eaf	beta	se	pval
ANAEROFRUCAT.PWY..homolactic.fermentation	rs9990334	G	A	0.424436	0.0741908	0.0167253	9.17124e-06
ANAEROFRUCAT.PWY..homolactic.fermentation	rs17194003	A	G	0.201727	-0.102927	0.021032	9.8892e-07
ANAEROFRUCAT.PWY..homolactic.fermentation	rs62335789	G	C	0.168684	-0.0977054	0.021882	8.00284e-06
ANAEROFRUCAT.PWY..homolactic.fermentation	rs11826488	G	A	0.0763678	0.153784	0.0345929	8.76725e-06
ANAEROFRUCAT.PWY..homolactic.fermentation	rs9947104	A	G	0.303897	-0.0795727	0.017523	5.5977e-06
ANAGLYCOLYSIS.PWY..glycolysis.III..from.glucose.	rs78351682	A	G	0.135759	0.105017	0.0233773	7.04739e-06
ANAGLYCOLYSIS.PWY..glycolysis.III..from.glucose.	rs62271914	G	A	0.42331	-0.0740607	0.0162991	5.52354e-06
ANAGLYCOLYSIS.PWY..glycolysis.III..from.glucose.	rs12647170	A	G	0.0765661	0.188783	0.0373683	4.37282e-07
ANAGLYCOLYSIS.PWY..glycolysis.III..from.glucose.	rs2650470	A	G	0.45345	0.0739823	0.0166039	8.36093e-06
ANAGLYCOLYSIS.PWY..glycolysis.III..from.glucose.	rs12704084	C	G	0.599698	-0.0736196	0.0166029	9.24433e-06
ANAGLYCOLYSIS.PWY..glycolysis.III..from.glucose.	rs7041639	A	G	0.0875309	-0.157604	0.0341699	3.98111e-06
ANAGLYCOLYSIS.PWY..glycolysis.III..from.glucose.	rs4878062	A	G	0.402286	0.0760825	0.0164219	3.60417e-06
ANAGLYCOLYSIS.PWY..glycolysis.III..from.glucose.	rs58235446	C	T	0.0638651	-0.153253	0.033084	3.61744e-06
ANAGLYCOLYSIS.PWY..glycolysis.III..from.glucose.	rs605262	G	A	0.676757	-0.0757354	0.0170586	9.00755e-06
ANAGLYCOLYSIS.PWY..glycolysis.III..from.glucose.	rs35731059	C	A	0.104757	0.129356	0.0262545	8.35021e-07
ANAGLYCOLYSIS.PWY..glycolysis.III..from.glucose.	rs72666075	T	C	0.0593823	-0.151693	0.0337842	7.12057e-06
ANAGLYCOLYSIS.PWY..glycolysis.III..from.glucose.	rs8101993	T	C	0.180021	-0.100985	0.0223014	5.94964e-06
ARGDEG.PWY..superpathway.of.L.arginine..putrescine..and.4.aminobutanoate.degradation	rs62523849	T	C	0.0675415	0.406572	0.0900147	6.28032e-06
ARGORNPROST.PWY..arginine..ornithine.and.proline.interconversion	rs7576386	G	A	0.7686	-0.138428	0.0301616	4.44233e-06
ARGORNPROST.PWY..arginine..ornithine.and.proline.interconversion	rs9344056	G	A	0.162359	-0.17033	0.0349944	1.13098e-06
ARGORNPROST.PWY..arginine..ornithine.and.proline.interconversion	rs2942201	C	A	0.438055	0.120592	0.0258595	3.1107e-06
ARGORNPROST.PWY..arginine..ornithine.and.proline.interconversion	rs4878453	A	G	0.0733257	0.242077	0.050584	1.70442e-06
ARGORNPROST.PWY..arginine..ornithine.and.proline.interconversion	rs2504016	A	G	0.0734254	-0.23666	0.0514871	4.29655e-06
ARGORNPROST.PWY..arginine..ornithine.and.proline.interconversion	rs7923287	A	T	0.723875	0.139505	0.0290043	1.51072e-06
ARGORNPROST.PWY..arginine..ornithine.and.proline.interconversion	rs61074222	G	C	0.0941941	-0.210428	0.0447813	2.61436e-06
ARO.PWY..chorismate.biosynthesis.I	rs10873850	A	G	0.2783	0.0858857	0.0185528	3.66979e-06
ARO.PWY..chorismate.biosynthesis.I	rs6782393	A	C	0.0605063	-0.151342	0.033707	7.1246e-06
ARO.PWY..chorismate.biosynthesis.I	rs3797252	T	C	0.307103	-0.0794419	0.0174202	5.10699e-06
ARO.PWY..chorismate.biosynthesis.I	rs12656915	T	G	0.0791242	0.13461	0.0302054	8.33214e-06
ARO.PWY..chorismate.biosynthesis.I	rs38127	T	C	0.645907	0.0760269	0.0168296	6.25927e-06
ARO.PWY..chorismate.biosynthesis.I	rs12707570	A	C	0.512255	-0.0728993	0.0162424	7.18223e-06
ARO.PWY..chorismate.biosynthesis.I	rs1093520	T	G	0.915857	0.153028	0.0333575	4.48524e-06
ARO.PWY..chorismate.biosynthesis.I	rs2035940	T	C	0.48388	0.0733843	0.016502	8.70822e-06
ARO.PWY..chorismate.biosynthesis.I	rs61915762	G	A	0.275511	0.0827921	0.0180027	4.24771e-06
ARO.PWY..chorismate.biosynthesis.I	rs73200771	G	A	0.0520806	-0.163263	0.0358564	5.28245e-06
ARO.PWY..chorismate.biosynthesis.I	rs12021157	G	A	0.108849	0.12107	0.0270621	7.68536e-06
ARO.PWY..chorismate.biosynthesis.I	rs8052034	G	A	0.559625	0.0740262	0.0163168	5.71144e-06
ARO.PWY..chorismate.biosynthesis.I	rs7263922	C	T	0.232747	0.0864963	0.0190557	5.64895e-06
ARO.PWY..chorismate.biosynthesis.I	rs9974959	A	G	0.626736	0.0758587	0.0168922	7.09701e-06
ARO.PWY..chorismate.biosynthesis.I	rs136110	T	C	0.208243	0.0964705	0.0202552	1.90964e-06
ASPASN.PWY..superpathway.of.L.aspartate.and.L.asparagine.biosynthesis	rs12490065	G	A	0.22917	0.0959472	0.0208734	4.29386e-06
ASPASN.PWY..superpathway.of.L.aspartate.and.L.asparagine.biosynthesis	rs6858020	T	A	0.565376	-0.0727501	0.0161757	6.87608e-06
ASPASN.PWY..superpathway.of.L.aspartate.and.L.asparagine.biosynthesis	rs113902391	G	A	0.217886	0.0922389	0.01946	2.13803e-06
ASPASN.PWY..superpathway.of.L.aspartate.and.L.asparagine.biosynthesis	rs7707269	T	C	0.366956	-0.0744962	0.0165717	6.94403e-06
ASPASN.PWY..superpathway.of.L.aspartate.and.L.asparagine.biosynthesis	rs10267604	G	C	0.653998	-0.0764351	0.0169762	6.71604e-06
ASPASN.PWY..superpathway.of.L.aspartate.and.L.asparagine.biosynthesis	rs820496	C	A	0.545733	-0.0946927	0.0169759	2.43198e-08
ASPASN.PWY..superpathway.of.L.aspartate.and.L.asparagine.biosynthesis	rs77906768	A	G	0.0861075	0.133484	0.0293512	5.42024e-06
ASPASN.PWY..superpathway.of.L.aspartate.and.L.asparagine.biosynthesis	rs9545502	C	T	0.197933	0.102021	0.0204183	5.83678e-07
ASPASN.PWY..superpathway.of.L.aspartate.and.L.asparagine.biosynthesis	rs2846765	C	T	0.515201	0.0802031	0.0173136	3.6151e-06
ASPASN.PWY..superpathway.of.L.aspartate.and.L.asparagine.biosynthesis	rs149811032	G	A	0.0677355	-0.142534	0.0320579	8.74269e-06
AST.PWY..L.arginine.degradation.II..AST.pathway.	rs538952	C	A	0.0624269	0.274151	0.060697	6.28076e-06
AST.PWY..L.arginine.degradation.II..AST.pathway.	rs7068964	A	G	0.453157	-0.130976	0.0293547	8.12628e-06
AST.PWY..L.arginine.degradation.II..AST.pathway.	rs72830406	C	G	0.10827	-0.233287	0.0473559	8.38211e-07
AST.PWY..L.arginine.degradation.II..AST.pathway.	rs61861701	A	G	0.256849	0.155103	0.0347347	7.99287e-06
AST.PWY..L.arginine.degradation.II..AST.pathway.	rs72924202	C	T	0.206071	-0.167725	0.0361181	3.4209e-06
AST.PWY..L.arginine.degradation.II..AST.pathway.	rs1325380	T	C	0.242391	0.162314	0.0352487	4.12788e-06
AST.PWY..L.arginine.degradation.II..AST.pathway.	rs7209568	A	G	0.187878	0.172899	0.0374387	3.87083e-06
BRANCHED.CHAIN.AA.SYN.PWY..superpathway.of.branched.amino.acid.biosynthesis	rs1484839	G	A	0.159734	-0.108324	0.0239553	6.12761e-06
BRANCHED.CHAIN.AA.SYN.PWY..superpathway.of.branched.amino.acid.biosynthesis	rs146068392	C	G	0.050432	-0.176286	0.0387331	5.33129e-06
BRANCHED.CHAIN.AA.SYN.PWY..superpathway.of.branched.amino.acid.biosynthesis	rs2007634	G	A	0.571356	0.0725248	0.0163421	9.08341e-06
BRANCHED.CHAIN.AA.SYN.PWY..superpathway.of.branched.amino.acid.biosynthesis	rs62350672	C	T	0.173836	-0.113597	0.0253587	7.47748e-06
BRANCHED.CHAIN.AA.SYN.PWY..superpathway.of.branched.amino.acid.biosynthesis	rs10238229	C	T	0.794063	0.0962573	0.0216067	8.39059e-06
BRANCHED.CHAIN.AA.SYN.PWY..superpathway.of.branched.amino.acid.biosynthesis	rs7023657	G	A	0.261857	-0.0812649	0.0183784	9.78994e-06
BRANCHED.CHAIN.AA.SYN.PWY..superpathway.of.branched.amino.acid.biosynthesis	rs11025798	G	A	0.436503	0.0813802	0.0180881	6.82433e-06
BRANCHED.CHAIN.AA.SYN.PWY..superpathway.of.branched.amino.acid.biosynthesis	rs552787	C	A	0.643558	-0.0880492	0.0171235	2.71819e-07
BRANCHED.CHAIN.AA.SYN.PWY..superpathway.of.branched.amino.acid.biosynthesis	rs943781	C	T	0.449683	0.083589	0.0169924	8.68944e-07
BRANCHED.CHAIN.AA.SYN.PWY..superpathway.of.branched.amino.acid.biosynthesis	rs28733370	C	G	0.192839	0.0950438	0.020597	3.94135e-06
BRANCHED.CHAIN.AA.SYN.PWY..superpathway.of.branched.amino.acid.biosynthesis	rs981881	T	G	0.371793	-0.07446	0.016842	9.82088e-06
BRANCHED.CHAIN.AA.SYN.PWY..superpathway.of.branched.amino.acid.biosynthesis	rs2107539	C	T	0.243451	-0.0987344	0.0219817	7.06708e-06
BRANCHED.CHAIN.AA.SYN.PWY..superpathway.of.branched.amino.acid.biosynthesis	rs62228654	G	C	0.0668159	-0.156769	0.0341127	4.31449e-06
COA.PWY..coenzyme.A.biosynthesis.I	rs12495388	A	G	0.097635	-0.121458	0.0269091	6.37248e-06
COA.PWY..coenzyme.A.biosynthesis.I	rs117300263	G	A	0.0564102	-0.169358	0.0374003	5.94769e-06
COA.PWY..coenzyme.A.biosynthesis.I	rs10831658	G	A	0.207259	-0.0951081	0.0199996	1.97952e-06
COA.PWY..coenzyme.A.biosynthesis.I	rs286908	G	A	0.293164	-0.0787738	0.0174903	6.6728e-06
COA.PWY..coenzyme.A.biosynthesis.I	rs1941024	G	A	0.597554	-0.0737051	0.0166612	9.69962e-06
COA.PWY..coenzyme.A.biosynthesis.I	rs2509667	C	A	0.120838	-0.116273	0.0253157	4.37121e-06
COA.PWY..coenzyme.A.biosynthesis.I	rs9599845	T	C	0.237425	0.0961761	0.0202786	2.10838e-06
COA.PWY..coenzyme.A.biosynthesis.I	rs9931054	T	C	0.0885579	-0.138123	0.0286697	1.45208e-06
COA.PWY..coenzyme.A.biosynthesis.I	rs8067677	G	A	0.299483	0.0858815	0.0182785	2.62093e-06
COA.PWY..coenzyme.A.biosynthesis.I	rs7251031	T	G	0.308219	-0.0801886	0.0173897	4.00204e-06
COBALSYN.PWY..adenosylcobalamin.salvage.from.cobinamide.I	rs12128621	T	A	0.504393	-0.0796843	0.0163727	1.13359e-06
COBALSYN.PWY..adenosylcobalamin.salvage.from.cobinamide.I	rs1514681	T	C	0.401121	-0.0787943	0.0171089	4.11557e-06
COBALSYN.PWY..adenosylcobalamin.salvage.from.cobinamide.I	rs1451459	G	A	0.252245	0.0838938	0.0187222	7.43049e-06
COBALSYN.PWY..adenosylcobalamin.salvage.from.cobinamide.I	rs13003991	C	G	0.606858	0.0821386	0.0164612	6.04283e-07
COBALSYN.PWY..adenosylcobalamin.salvage.from.cobinamide.I	rs10006164	G	A	0.344145	-0.0869582	0.0177564	9.71664e-07
COBALSYN.PWY..adenosylcobalamin.salvage.from.cobinamide.I	rs61798216	A	G	0.113593	-0.118636	0.026406	7.03014e-06
COBALSYN.PWY..adenosylcobalamin.salvage.from.cobinamide.I	rs2654736	G	A	0.811446	0.0985757	0.0213797	4.01284e-06
COBALSYN.PWY..adenosylcobalamin.salvage.from.cobinamide.I	rs2634527	T	C	0.498378	-0.0790784	0.0167644	2.39303e-06
COBALSYN.PWY..adenosylcobalamin.salvage.from.cobinamide.I	rs74949229	G	A	0.0937893	-0.136496	0.0283337	1.45413e-06
COBALSYN.PWY..adenosylcobalamin.salvage.from.cobinamide.I	rs12772838	C	T	0.0554534	0.168169	0.0366832	4.55369e-06
COBALSYN.PWY..adenosylcobalamin.salvage.from.cobinamide.I	rs11171846	C	T	0.0821696	-0.140647	0.0292656	1.54074e-06
COBALSYN.PWY..adenosylcobalamin.salvage.from.cobinamide.I	rs437545	T	A	0.0771995	0.139229	0.0313643	9.03408e-06
COBALSYN.PWY..adenosylcobalamin.salvage.from.cobinamide.I	rs75967282	G	C	0.0513485	-0.178428	0.0377704	2.31217e-06
COBALSYN.PWY..adenosylcobalamin.salvage.from.cobinamide.I	rs1968451	T	C	0.680629	0.0887818	0.0199045	8.18149e-06
COLANSYN.PWY..colanic.acid.building.blocks.biosynthesis	rs4551833	T	G	0.0539418	-0.184975	0.0364893	3.99275e-07
COLANSYN.PWY..colanic.acid.building.blocks.biosynthesis	rs1396212	C	T	0.186799	-0.120916	0.0234319	2.46557e-07
COMPLETE.ARO.PWY..superpathway.of.aromatic.amino.acid.biosynthesis	rs7695572	A	G	0.820871	-0.0989027	0.0222375	8.68497e-06
COMPLETE.ARO.PWY..superpathway.of.aromatic.amino.acid.biosynthesis	rs1093520	T	G	0.915857	0.179202	0.0334241	8.25536e-08
COMPLETE.ARO.PWY..superpathway.of.aromatic.amino.acid.biosynthesis	rs7848585	A	G	0.101813	0.121487	0.0273197	8.71412e-06
COMPLETE.ARO.PWY..superpathway.of.aromatic.amino.acid.biosynthesis	rs11215785	T	C	0.136228	0.116001	0.0242663	1.74994e-06
COMPLETE.ARO.PWY..superpathway.of.aromatic.amino.acid.biosynthesis	rs2844284	A	G	0.0623802	0.152203	0.033918	7.21032e-06
COMPLETE.ARO.PWY..superpathway.of.aromatic.amino.acid.biosynthesis	rs61915762	G	A	0.275511	0.0875261	0.0180386	1.22131e-06
COMPLETE.ARO.PWY..superpathway.of.aromatic.amino.acid.biosynthesis	rs73200771	G	A	0.0520806	-0.163792	0.035928	5.14214e-06
COMPLETE.ARO.PWY..superpathway.of.aromatic.amino.acid.biosynthesis	rs1483968	C	T	0.0577669	0.150674	0.034063	9.7167e-06
COMPLETE.ARO.PWY..superpathway.of.aromatic.amino.acid.biosynthesis	rs7263922	C	T	0.232747	0.0884537	0.0190938	3.61124e-06
COMPLETE.ARO.PWY..superpathway.of.aromatic.amino.acid.biosynthesis	rs136110	T	C	0.208243	0.0930184	0.0202956	4.57977e-06
CRNFORCAT.PWY..creatinine.degradation.I	rs112209173	G	C	0.063751	0.226024	0.049242	4.43097e-06
CRNFORCAT.PWY..creatinine.degradation.I	rs2189903	A	C	0.057391	0.212169	0.0475208	8.01571e-06
CRNFORCAT.PWY..creatinine.degradation.I	rs16916507	G	A	0.317901	0.108315	0.0230983	2.74142e-06
CRNFORCAT.PWY..creatinine.degradation.I	rs1621183	A	G	0.0696815	0.204076	0.0446233	4.80102e-06
CRNFORCAT.PWY..creatinine.degradation.I	rs7134245	C	A	0.077241	0.186896	0.0410013	5.1572e-06
CRNFORCAT.PWY..creatinine.degradation.I	rs35899940	A	G	0.382337	0.101402	0.0218724	3.55136e-06
CRNFORCAT.PWY..creatinine.degradation.I	rs7229834	C	T	0.470799	0.106916	0.0214352	6.10477e-07
CRNFORCAT.PWY..creatinine.degradation.I	rs17193211	C	T	0.0746269	0.190762	0.0409712	3.22421e-06
DAPLYSINESYN.PWY..L.lysine.biosynthesis.I	rs770027	C	T	0.459954	0.0773298	0.0163142	2.13678e-06
DAPLYSINESYN.PWY..L.lysine.biosynthesis.I	rs7539819	T	G	0.494724	-0.0767416	0.0162865	2.45344e-06
DAPLYSINESYN.PWY..L.lysine.biosynthesis.I	rs28635178	G	A	0.0565904	-0.157135	0.0350722	7.45317e-06
DAPLYSINESYN.PWY..L.lysine.biosynthesis.I	rs919100	C	A	0.651308	-0.0761891	0.0168886	6.4442e-06
DAPLYSINESYN.PWY..L.lysine.biosynthesis.I	rs2995916	T	G	0.501878	0.079086	0.0166671	2.08469e-06
DAPLYSINESYN.PWY..L.lysine.biosynthesis.I	rs7777432	G	A	0.349483	0.0763596	0.0170041	7.10014e-06
DAPLYSINESYN.PWY..L.lysine.biosynthesis.I	rs7033951	C	T	0.506403	0.0740912	0.016363	5.95561e-06
DAPLYSINESYN.PWY..L.lysine.biosynthesis.I	rs73133343	T	G	0.0524294	0.178631	0.0365904	1.05062e-06
DAPLYSINESYN.PWY..L.lysine.biosynthesis.I	rs7953577	G	C	0.326388	-0.0786353	0.0175409	7.36159e-06
DAPLYSINESYN.PWY..L.lysine.biosynthesis.I	rs142998520	C	A	0.0523446	0.173555	0.0392371	9.72356e-06
DAPLYSINESYN.PWY..L.lysine.biosynthesis.I	rs2180	G	A	0.261092	-0.0832534	0.0185921	7.53848e-06
DAPLYSINESYN.PWY..L.lysine.biosynthesis.I	rs466481	T	A	0.52645	0.122845	0.0252436	1.13673e-06
DENOVOPURINE2.PWY..superpathway.of.purine.nucleotides.de.novo.biosynthesis.II	rs1752223	C	G	0.168276	-0.0976795	0.0219673	8.72467e-06
DENOVOPURINE2.PWY..superpathway.of.purine.nucleotides.de.novo.biosynthesis.II	rs72770359	G	A	0.104329	0.119653	0.0268999	8.66332e-06
DENOVOPURINE2.PWY..superpathway.of.purine.nucleotides.de.novo.biosynthesis.II	rs4683140	T	C	0.579406	-0.0783129	0.0167721	3.02316e-06
DENOVOPURINE2.PWY..superpathway.of.purine.nucleotides.de.novo.biosynthesis.II	rs75789763	G	A	0.0562994	-0.166597	0.0367955	5.96422e-06
DENOVOPURINE2.PWY..superpathway.of.purine.nucleotides.de.novo.biosynthesis.II	rs17496399	T	C	0.117622	0.121087	0.0254294	1.9197e-06
DENOVOPURINE2.PWY..superpathway.of.purine.nucleotides.de.novo.biosynthesis.II	rs113403124	T	C	0.0764148	0.148864	0.0329176	6.1166e-06
DENOVOPURINE2.PWY..superpathway.of.purine.nucleotides.de.novo.biosynthesis.II	rs1760263	T	C	0.854019	-0.114965	0.0233434	8.43942e-07
DENOVOPURINE2.PWY..superpathway.of.purine.nucleotides.de.novo.biosynthesis.II	rs11243618	T	C	0.367525	-0.0791183	0.0177334	8.1373e-06
DENOVOPURINE2.PWY..superpathway.of.purine.nucleotides.de.novo.biosynthesis.II	rs11608915	C	T	0.358167	-0.0756573	0.0167167	6.0156e-06
DENOVOPURINE2.PWY..superpathway.of.purine.nucleotides.de.novo.biosynthesis.II	rs142048748	A	G	0.0511089	-0.172479	0.0386304	8.01258e-06
DENOVOPURINE2.PWY..superpathway.of.purine.nucleotides.de.novo.biosynthesis.II	rs393435	T	C	0.687467	0.0853315	0.0182062	2.77312e-06
DTDPRHAMSYN.PWY..dTDP.L.rhamnose.biosynthesis.I	rs10779615	C	G	0.508391	-0.0798475	0.0163543	1.04834e-06
DTDPRHAMSYN.PWY..dTDP.L.rhamnose.biosynthesis.I	rs145140903	T	C	0.111675	-0.115636	0.0261618	9.86825e-06
DTDPRHAMSYN.PWY..dTDP.L.rhamnose.biosynthesis.I	rs16856918	G	A	0.0552139	0.171977	0.0365088	2.47031e-06
DTDPRHAMSYN.PWY..dTDP.L.rhamnose.biosynthesis.I	rs73171592	G	C	0.0771743	0.143446	0.0311211	4.04065e-06
DTDPRHAMSYN.PWY..dTDP.L.rhamnose.biosynthesis.I	rs11745906	T	C	0.281706	-0.0874056	0.0177712	8.72627e-07
DTDPRHAMSYN.PWY..dTDP.L.rhamnose.biosynthesis.I	rs3819331	T	C	0.159253	0.104197	0.0227743	4.75774e-06
DTDPRHAMSYN.PWY..dTDP.L.rhamnose.biosynthesis.I	rs2620868	T	C	0.438608	-0.0759932	0.0162372	2.86621e-06
DTDPRHAMSYN.PWY..dTDP.L.rhamnose.biosynthesis.I	rs80343422	A	G	0.0761024	-0.156491	0.030699	3.44028e-07
DTDPRHAMSYN.PWY..dTDP.L.rhamnose.biosynthesis.I	rs72987936	T	A	0.364515	-0.0755081	0.0170631	9.63436e-06
DTDPRHAMSYN.PWY..dTDP.L.rhamnose.biosynthesis.I	rs10405432	A	G	0.346808	-0.083123	0.0177562	2.85006e-06
ECASYN.PWY..enterobacterial.common.antigen.biosynthesis	rs12638646	G	A	0.287611	-0.180901	0.0391484	3.82084e-06
ECASYN.PWY..enterobacterial.common.antigen.biosynthesis	rs2010151	A	C	0.420012	-0.154264	0.0346348	8.42772e-06
ECASYN.PWY..enterobacterial.common.antigen.biosynthesis	rs111457769	T	C	0.112372	0.260543	0.0564797	3.96837e-06
ECASYN.PWY..enterobacterial.common.antigen.biosynthesis	rs10808847	C	A	0.744131	0.176398	0.0397821	9.24587e-06
ECASYN.PWY..enterobacterial.common.antigen.biosynthesis	rs72727948	C	A	0.0684841	-0.306134	0.0692836	9.93597e-06
ECASYN.PWY..enterobacterial.common.antigen.biosynthesis	rs2592994	C	T	0.437869	0.154966	0.0350142	9.60895e-06
ECASYN.PWY..enterobacterial.common.antigen.biosynthesis	rs12781290	G	A	0.334687	0.17085	0.0375839	5.47186e-06
ECASYN.PWY..enterobacterial.common.antigen.biosynthesis	rs10894222	G	A	0.530454	-0.147598	0.0332071	8.79836e-06
ECASYN.PWY..enterobacterial.common.antigen.biosynthesis	rs10220585	C	T	0.581202	0.164702	0.0347972	2.21015e-06
ECASYN.PWY..enterobacterial.common.antigen.biosynthesis	rs62043566	T	C	0.408328	0.155445	0.0348289	8.07808e-06
ECASYN.PWY..enterobacterial.common.antigen.biosynthesis	rs1094973	T	G	0.620845	0.164693	0.0347218	2.10352e-06
ECASYN.PWY..enterobacterial.common.antigen.biosynthesis	rs4383249	T	G	0.182145	0.195242	0.0436496	7.71502e-06
ENTBACSYN.PWY..enterobactin.biosynthesis	rs61817056	C	T	0.285203	-0.146109	0.0326057	7.42598e-06
ENTBACSYN.PWY..enterobactin.biosynthesis	rs706111	T	A	0.122654	0.231567	0.0457302	4.11066e-07
FAO.PWY..fatty.acid..beta..oxidation.I	rs11209445	A	G	0.621444	0.0915904	0.020289	6.35309e-06
FAO.PWY..fatty.acid..beta..oxidation.I	rs77917213	C	T	0.0890628	0.179322	0.0357597	5.31339e-07
FAO.PWY..fatty.acid..beta..oxidation.I	rs13087509	C	T	0.928931	-0.186384	0.0410643	5.65639e-06
FAO.PWY..fatty.acid..beta..oxidation.I	rs62305209	A	G	0.0836224	-0.16418	0.0364364	6.60774e-06
FAO.PWY..fatty.acid..beta..oxidation.I	rs12111746	G	A	0.153754	-0.123757	0.0276225	7.45328e-06
FAO.PWY..fatty.acid..beta..oxidation.I	rs11761901	G	A	0.217568	-0.111105	0.0239709	3.56961e-06
FAO.PWY..fatty.acid..beta..oxidation.I	rs4645624	A	G	0.238138	0.104313	0.0232806	7.44051e-06
FAO.PWY..fatty.acid..beta..oxidation.I	rs4883632	C	T	0.51449	-0.0916478	0.0206394	8.9784e-06
FERMENTATION.PWY..mixed.acid.fermentation	rs776910	A	G	0.825487	0.112024	0.0251821	8.64531e-06
FERMENTATION.PWY..mixed.acid.fermentation	rs72770371	C	G	0.0938459	-0.147139	0.0326224	6.47156e-06
FERMENTATION.PWY..mixed.acid.fermentation	rs7659451	A	G	0.824174	0.113654	0.0255139	8.40586e-06
FERMENTATION.PWY..mixed.acid.fermentation	rs59426326	A	C	0.878208	0.157456	0.0291118	6.34943e-08
FERMENTATION.PWY..mixed.acid.fermentation	rs11253111	T	C	0.445402	-0.088334	0.0191906	4.16491e-06
FERMENTATION.PWY..mixed.acid.fermentation	rs61861701	A	G	0.245597	0.116389	0.0229379	3.89375e-07
FERMENTATION.PWY..mixed.acid.fermentation	rs17175056	A	G	0.122588	0.127861	0.0287119	8.45817e-06
FERMENTATION.PWY..mixed.acid.fermentation	rs6085392	G	A	0.260986	0.0978381	0.021937	8.19733e-06
FERMENTATION.PWY..mixed.acid.fermentation	rs6123777	G	A	0.101285	0.153475	0.0343227	7.76617e-06
FERMENTATION.PWY..mixed.acid.fermentation	rs743920	C	G	0.128486	-0.151934	0.0322058	2.38658e-06
FUC.RHAMCAT.PWY..superpathway.of.fucose.and.rhamnose.degradation	rs77474207	A	G	0.0998954	-0.198637	0.0410775	1.32701e-06
FUC.RHAMCAT.PWY..superpathway.of.fucose.and.rhamnose.degradation	rs4711791	G	A	0.311064	-0.131441	0.0266352	8.02047e-07
FUC.RHAMCAT.PWY..superpathway.of.fucose.and.rhamnose.degradation	rs17729512	A	G	0.0721954	0.204838	0.0461462	9.04233e-06
FUC.RHAMCAT.PWY..superpathway.of.fucose.and.rhamnose.degradation	rs2514587	G	A	0.626008	0.114772	0.02552	6.88038e-06
FUC.RHAMCAT.PWY..superpathway.of.fucose.and.rhamnose.degradation	rs7937701	A	G	0.499312	-0.120752	0.024402	7.48047e-07
FUC.RHAMCAT.PWY..superpathway.of.fucose.and.rhamnose.degradation	rs2420129	C	A	0.919003	-0.193205	0.043613	9.42368e-06
FUC.RHAMCAT.PWY..superpathway.of.fucose.and.rhamnose.degradation	rs9542995	G	A	0.286838	-0.171703	0.0355509	1.36672e-06
FUC.RHAMCAT.PWY..superpathway.of.fucose.and.rhamnose.degradation	rs7222065	C	T	0.0927288	-0.208307	0.0432142	1.43309e-06
FUCCAT.PWY..fucose.degradation	rs116470157	C	T	0.0655714	-0.157257	0.0345673	5.38252e-06
FUCCAT.PWY..fucose.degradation	rs12621639	C	A	0.505619	0.0768744	0.0171812	7.66474e-06
FUCCAT.PWY..fucose.degradation	rs11731492	C	T	0.0717673	0.157379	0.0350092	6.94577e-06
FUCCAT.PWY..fucose.degradation	rs76523770	G	T	0.0689696	0.152249	0.0343819	9.50293e-06
FUCCAT.PWY..fucose.degradation	rs395474	G	A	0.921998	0.1524	0.0325768	2.8945e-06
FUCCAT.PWY..fucose.degradation	rs342221	G	T	0.440168	-0.076973	0.0172478	8.09071e-06
FUCCAT.PWY..fucose.degradation	rs17503513	G	T	0.207469	0.104512	0.0212123	8.35099e-07
FUCCAT.PWY..fucose.degradation	rs1480889	C	T	0.458528	0.0758833	0.016962	7.68672e-06
FUCCAT.PWY..fucose.degradation	rs1940965	A	C	0.084563	-0.138755	0.0310613	7.92785e-06
FUCCAT.PWY..fucose.degradation	rs13336538	A	G	0.244732	0.0912246	0.0200654	5.45786e-06
GALACT.GLUCUROCAT.PWY..superpathway.of.hexuronide.and.hexuronate.degradation	rs1273560	A	G	0.233308	0.0928482	0.0207781	7.87459e-06
GALACT.GLUCUROCAT.PWY..superpathway.of.hexuronide.and.hexuronate.degradation	rs2972891	A	G	0.516623	0.0723683	0.0161718	7.64187e-06
GALACT.GLUCUROCAT.PWY..superpathway.of.hexuronide.and.hexuronate.degradation	rs4472353	T	C	0.822923	0.0987951	0.0213109	3.55389e-06
GALACT.GLUCUROCAT.PWY..superpathway.of.hexuronide.and.hexuronate.degradation	rs12859492	T	C	0.30745	0.0832796	0.0178178	2.95463e-06
GALACT.GLUCUROCAT.PWY..superpathway.of.hexuronide.and.hexuronate.degradation	rs920917	A	C	0.134139	0.110506	0.0239977	4.12785e-06
GALACT.GLUCUROCAT.PWY..superpathway.of.hexuronide.and.hexuronate.degradation	rs7182175	A	T	0.73131	-0.0838417	0.0183223	4.74081e-06
GALACT.GLUCUROCAT.PWY..superpathway.of.hexuronide.and.hexuronate.degradation	rs8079753	G	A	0.24166	0.0964075	0.0192844	5.75558e-07
GALACT.GLUCUROCAT.PWY..superpathway.of.hexuronide.and.hexuronate.degradation	rs6065218	A	G	0.148047	0.122387	0.0260522	2.63037e-06
GALACT.GLUCUROCAT.PWY..superpathway.of.hexuronide.and.hexuronate.degradation	rs79676117	A	C	0.0501703	-0.171166	0.0373321	4.54055e-06
GALACT.GLUCUROCAT.PWY..superpathway.of.hexuronide.and.hexuronate.degradation	rs56210724	T	C	0.093528	0.131657	0.0293572	7.30294e-06
GALACT.GLUCUROCAT.PWY..superpathway.of.hexuronide.and.hexuronate.degradation	rs5756419	T	A	0.293243	0.0844728	0.0178876	2.33058e-06
GALACTARDEG.PWY..D.galactarate.degradation.I	rs1366424	G	A	0.134736	0.185118	0.0419062	9.98745e-06
GALACTARDEG.PWY..D.galactarate.degradation.I	rs9288803	T	C	0.404818	-0.138405	0.0294732	2.65371e-06
GALACTARDEG.PWY..D.galactarate.degradation.I	rs6916769	T	G	0.298281	-0.142408	0.0314154	5.81401e-06
GALACTARDEG.PWY..D.galactarate.degradation.I	rs146624623	A	G	0.10064	-0.223714	0.0504934	9.39928e-06
GALACTARDEG.PWY..D.galactarate.degradation.I	rs11784069	T	G	0.374684	-0.132133	0.0289932	5.17938e-06
GALACTARDEG.PWY..D.galactarate.degradation.I	rs7461966	C	G	0.117127	0.196781	0.0439708	7.63195e-06
GALACTARDEG.PWY..D.galactarate.degradation.I	rs117047298	T	A	0.159337	0.196059	0.0400752	9.9668e-07
GALACTUROCAT.PWY..D.galacturonate.degradation.I	rs1827616	T	C	0.507147	0.07341	0.0161052	5.16043e-06
GALACTUROCAT.PWY..D.galacturonate.degradation.I	rs4472353	T	C	0.822923	0.0973552	0.0212612	4.6718e-06
GALACTUROCAT.PWY..D.galacturonate.degradation.I	rs12191883	T	C	0.476724	0.0832945	0.0180977	4.1748e-06
GALACTUROCAT.PWY..D.galacturonate.degradation.I	rs2634527	T	C	0.498505	-0.0750373	0.0167956	7.90701e-06
GALACTUROCAT.PWY..D.galacturonate.degradation.I	rs7872938	G	A	0.551324	-0.0725357	0.0161592	7.16238e-06
GALACTUROCAT.PWY..D.galacturonate.degradation.I	rs12415307	A	G	0.289443	-0.0898982	0.0183857	1.01056e-06
GALACTUROCAT.PWY..D.galacturonate.degradation.I	rs7182175	A	T	0.73131	-0.0855231	0.0182795	2.88811e-06
GALACTUROCAT.PWY..D.galacturonate.degradation.I	rs8080416	T	C	0.255869	0.0876717	0.0187876	3.0641e-06
GALACTUROCAT.PWY..D.galacturonate.degradation.I	rs1716276	A	T	0.791531	0.0929155	0.0200474	3.57302e-06
GLCMANNANAUT.PWY..superpathway.of.N.acetylglucosamine..N.acetylmannosamine.and.N.acetylneuraminate.degradation	rs1770803	A	T	0.441319	-0.0778079	0.0163712	2.00682e-06
GLCMANNANAUT.PWY..superpathway.of.N.acetylglucosamine..N.acetylmannosamine.and.N.acetylneuraminate.degradation	rs11211643	A	G	0.51565	0.0831748	0.0163098	3.40246e-07
GLCMANNANAUT.PWY..superpathway.of.N.acetylglucosamine..N.acetylmannosamine.and.N.acetylneuraminate.degradation	rs78813269	C	T	0.0525137	0.187702	0.0417175	6.81582e-06
GLCMANNANAUT.PWY..superpathway.of.N.acetylglucosamine..N.acetylmannosamine.and.N.acetylneuraminate.degradation	rs13003991	C	G	0.606803	0.0758458	0.0164963	4.27087e-06
GLCMANNANAUT.PWY..superpathway.of.N.acetylglucosamine..N.acetylmannosamine.and.N.acetylneuraminate.degradation	rs9445542	C	T	0.126577	-0.116241	0.0244585	2.00818e-06
GLCMANNANAUT.PWY..superpathway.of.N.acetylglucosamine..N.acetylmannosamine.and.N.acetylneuraminate.degradation	rs13193692	G	T	0.230994	0.085911	0.0193355	8.86446e-06
GLCMANNANAUT.PWY..superpathway.of.N.acetylglucosamine..N.acetylmannosamine.and.N.acetylneuraminate.degradation	rs2467707	T	C	0.890023	0.121636	0.0256176	2.05304e-06
GLCMANNANAUT.PWY..superpathway.of.N.acetylglucosamine..N.acetylmannosamine.and.N.acetylneuraminate.degradation	rs2634527	T	C	0.498505	-0.0756236	0.0167962	6.71813e-06
GLCMANNANAUT.PWY..superpathway.of.N.acetylglucosamine..N.acetylmannosamine.and.N.acetylneuraminate.degradation	rs74949229	G	A	0.0938701	-0.144988	0.0283792	3.23965e-07
GLCMANNANAUT.PWY..superpathway.of.N.acetylglucosamine..N.acetylmannosamine.and.N.acetylneuraminate.degradation	rs75967282	G	C	0.0513866	-0.18223	0.0378294	1.4562e-06
GLCMANNANAUT.PWY..superpathway.of.N.acetylglucosamine..N.acetylmannosamine.and.N.acetylneuraminate.degradation	rs3785822	G	A	0.17816	0.0966643	0.0211136	4.68793e-06
GLCMANNANAUT.PWY..superpathway.of.N.acetylglucosamine..N.acetylmannosamine.and.N.acetylneuraminate.degradation	rs5756419	T	A	0.293243	0.0829004	0.0178465	3.39787e-06
GLUCARDEG.PWY..D.glucarate.degradation.I	rs55856449	T	C	0.372549	-0.13403	0.0302885	9.63967e-06
GLUCARDEG.PWY..D.glucarate.degradation.I	rs4557268	A	T	0.763887	-0.153813	0.0345757	8.64303e-06
GLUCARDEG.PWY..D.glucarate.degradation.I	rs79950843	C	G	0.0652969	0.282755	0.0614621	4.21532e-06
GLUCARDEG.PWY..D.glucarate.degradation.I	rs2236141	C	T	0.125015	0.19862	0.0422383	2.57163e-06
GLUCONEO.PWY..gluconeogenesis.I	rs75506401	T	C	0.0687763	-0.150857	0.0326449	3.81601e-06
GLUCONEO.PWY..gluconeogenesis.I	rs10866460	C	T	0.393209	-0.0846938	0.0168551	5.03894e-07
GLUCONEO.PWY..gluconeogenesis.I	rs77004407	C	A	0.0531697	0.1793	0.036777	1.08633e-06
GLUCONEO.PWY..gluconeogenesis.I	rs117665320	G	A	0.0631703	-0.19331	0.0361138	8.66026e-08
GLUCOSE1PMETAB.PWY..glucose.and.glucose.1.phosphate.degradation	rs13403023	G	C	0.222549	-0.130473	0.0274844	2.06279e-06
GLUCOSE1PMETAB.PWY..glucose.and.glucose.1.phosphate.degradation	rs2723521	T	C	0.630932	0.115642	0.0239472	1.37194e-06
GLUCOSE1PMETAB.PWY..glucose.and.glucose.1.phosphate.degradation	rs2449502	G	T	0.14791	0.153883	0.0333731	4.00766e-06
GLUCOSE1PMETAB.PWY..glucose.and.glucose.1.phosphate.degradation	rs72700025	G	A	0.106642	0.172204	0.0370412	3.33583e-06
GLUCOSE1PMETAB.PWY..glucose.and.glucose.1.phosphate.degradation	rs4747915	T	A	0.330399	0.111955	0.0247343	6.00218e-06
GLUCOSE1PMETAB.PWY..glucose.and.glucose.1.phosphate.degradation	rs1250593	G	A	0.691906	0.111221	0.0246672	6.51703e-06
GLUCOSE1PMETAB.PWY..glucose.and.glucose.1.phosphate.degradation	rs17097518	A	G	0.0766726	0.193953	0.0436641	8.91586e-06
GLUCOSE1PMETAB.PWY..glucose.and.glucose.1.phosphate.degradation	rs76562182	G	A	0.0693061	-0.203736	0.0451874	6.52293e-06
GLUCOSE1PMETAB.PWY..glucose.and.glucose.1.phosphate.degradation	rs1757700	C	T	0.878737	-0.179031	0.0399594	7.45342e-06
GLYCOCAT.PWY..glycogen.degradation.I..bacterial.	rs115001375	T	C	0.0755566	-0.175844	0.0352956	6.29156e-07
GLYCOCAT.PWY..glycogen.degradation.I..bacterial.	rs10170790	C	T	0.552267	-0.0855325	0.019134	7.81543e-06
GLYCOCAT.PWY..glycogen.degradation.I..bacterial.	rs2056101	C	T	0.535799	0.0909124	0.0188903	1.48952e-06
GLYCOCAT.PWY..glycogen.degradation.I..bacterial.	rs35296932	A	G	0.242946	-0.102628	0.0223393	4.34681e-06
GLYCOCAT.PWY..glycogen.degradation.I..bacterial.	rs59657730	A	G	0.559955	0.110105	0.0199672	3.50158e-08
GLYCOCAT.PWY..glycogen.degradation.I..bacterial.	rs41474647	C	T	0.136106	0.127405	0.0271228	2.63584e-06
GLYCOCAT.PWY..glycogen.degradation.I..bacterial.	rs1576166	C	T	0.560505	0.0903842	0.0201903	7.5832e-06
GLYCOCAT.PWY..glycogen.degradation.I..bacterial.	rs35902953	T	C	0.176468	-0.110677	0.0246929	7.38925e-06
GLYCOCAT.PWY..glycogen.degradation.I..bacterial.	rs978052	A	T	0.104279	0.14247	0.0316872	6.91966e-06
GLYCOCAT.PWY..glycogen.degradation.I..bacterial.	rs35098678	T	G	0.170274	-0.116245	0.0261238	8.59622e-06
GLYCOCAT.PWY..glycogen.degradation.I..bacterial.	rs738153	A	T	0.0581388	0.187256	0.0422665	9.40765e-06
GLYCOGENSYNTH.PWY..glycogen.biosynthesis.I..from.ADP.D.Glucose.	rs61295363	T	A	0.0652665	0.156802	0.0329529	1.95175e-06
GLYCOGENSYNTH.PWY..glycogen.biosynthesis.I..from.ADP.D.Glucose.	rs10460443	G	A	0.789414	0.10428	0.0224112	3.2707e-06
GLYCOGENSYNTH.PWY..glycogen.biosynthesis.I..from.ADP.D.Glucose.	rs115668747	T	G	0.0571408	-0.169625	0.037591	6.41062e-06
GLYCOGENSYNTH.PWY..glycogen.biosynthesis.I..from.ADP.D.Glucose.	rs297276	G	T	0.364924	0.0740137	0.0167416	9.8271e-06
GLYCOGENSYNTH.PWY..glycogen.biosynthesis.I..from.ADP.D.Glucose.	rs2064592	G	T	0.632553	-0.0742577	0.0166735	8.44314e-06
GLYCOGENSYNTH.PWY..glycogen.biosynthesis.I..from.ADP.D.Glucose.	rs2452966	C	T	0.66551	0.078063	0.0172351	5.91821e-06
GLYCOGENSYNTH.PWY..glycogen.biosynthesis.I..from.ADP.D.Glucose.	rs17746902	G	T	0.660202	-0.0880821	0.0172082	3.07815e-07
GLYCOGENSYNTH.PWY..glycogen.biosynthesis.I..from.ADP.D.Glucose.	rs4759294	G	C	0.421776	-0.0764665	0.0165573	3.86899e-06
GLYCOGENSYNTH.PWY..glycogen.biosynthesis.I..from.ADP.D.Glucose.	rs7206354	A	C	0.343727	0.0784659	0.0174082	6.56234e-06
GLYCOGENSYNTH.PWY..glycogen.biosynthesis.I..from.ADP.D.Glucose.	rs4530151	T	C	0.558291	-0.0775274	0.0171934	6.50918e-06
GLYCOGENSYNTH.PWY..glycogen.biosynthesis.I..from.ADP.D.Glucose.	rs10514997	C	T	0.0567666	-0.15594	0.0350463	8.60516e-06
GLYCOGENSYNTH.PWY..glycogen.biosynthesis.I..from.ADP.D.Glucose.	rs2698174	G	A	0.945871	0.162424	0.0362775	7.56055e-06
GLYCOL.GLYOXDEG.PWY..superpathway.of.glycol.metabolism.and.degradation	rs61802172	G	A	0.149788	0.18177	0.0400524	5.67067e-06
GLYCOL.GLYOXDEG.PWY..superpathway.of.glycol.metabolism.and.degradation	rs114567914	A	G	0.0532257	-0.282964	0.063468	8.25867e-06
GLYCOL.GLYOXDEG.PWY..superpathway.of.glycol.metabolism.and.degradation	rs10166293	G	A	0.451165	0.130987	0.02854	4.44109e-06
GLYCOL.GLYOXDEG.PWY..superpathway.of.glycol.metabolism.and.degradation	rs72943027	T	G	0.134399	0.189798	0.0429028	9.69348e-06
GLYCOL.GLYOXDEG.PWY..superpathway.of.glycol.metabolism.and.degradation	rs72822615	C	T	0.172729	0.183866	0.0372448	7.94547e-07
GLYCOL.GLYOXDEG.PWY..superpathway.of.glycol.metabolism.and.degradation	rs2327909	T	C	0.308441	-0.140188	0.0305659	4.50935e-06
GLYCOL.GLYOXDEG.PWY..superpathway.of.glycol.metabolism.and.degradation	rs7776094	C	A	0.0742795	-0.242195	0.0536335	6.30951e-06
GLYCOL.GLYOXDEG.PWY..superpathway.of.glycol.metabolism.and.degradation	rs2514587	G	A	0.629148	0.133181	0.0298082	7.89783e-06
GLYCOL.GLYOXDEG.PWY..superpathway.of.glycol.metabolism.and.degradation	rs3781339	C	T	0.187134	0.166232	0.0362705	4.58109e-06
GLYCOL.GLYOXDEG.PWY..superpathway.of.glycol.metabolism.and.degradation	rs61861701	A	G	0.257808	0.159157	0.0335114	2.04087e-06
GLYCOL.GLYOXDEG.PWY..superpathway.of.glycol.metabolism.and.degradation	rs34317346	G	A	0.0582946	0.285613	0.062907	5.6192e-06
GLYCOL.GLYOXDEG.PWY..superpathway.of.glycol.metabolism.and.degradation	rs4332610	G	A	0.514629	-0.124159	0.027764	7.75096e-06
GLYCOL.GLYOXDEG.PWY..superpathway.of.glycol.metabolism.and.degradation	rs73024197	C	A	0.116768	-0.210026	0.0444604	2.31376e-06
GOLPDLCAT.PWY..superpathway.of.glycerol.degradation.to.1.3.propanediol	rs4024642	A	C	0.720903	0.111836	0.0247258	6.09537e-06
GOLPDLCAT.PWY..superpathway.of.glycerol.degradation.to.1.3.propanediol	rs16851440	T	C	0.562248	-0.0995905	0.0222116	7.33552e-06
GOLPDLCAT.PWY..superpathway.of.glycerol.degradation.to.1.3.propanediol	rs34039849	G	A	0.0923128	0.169988	0.0383437	9.28145e-06
GOLPDLCAT.PWY..superpathway.of.glycerol.degradation.to.1.3.propanediol	rs13214578	T	C	0.829373	0.136275	0.0292969	3.2947e-06
GOLPDLCAT.PWY..superpathway.of.glycerol.degradation.to.1.3.propanediol	rs12698863	T	A	0.154424	-0.136533	0.0304116	7.13883e-06
GOLPDLCAT.PWY..superpathway.of.glycerol.degradation.to.1.3.propanediol	rs10814610	C	T	0.151425	-0.164834	0.033329	7.58903e-07
GOLPDLCAT.PWY..superpathway.of.glycerol.degradation.to.1.3.propanediol	rs61861334	T	C	0.16831	-0.147413	0.0316697	3.24452e-06
GOLPDLCAT.PWY..superpathway.of.glycerol.degradation.to.1.3.propanediol	rs7302060	T	C	0.387103	-0.0995836	0.0223424	8.3052e-06
GOLPDLCAT.PWY..superpathway.of.glycerol.degradation.to.1.3.propanediol	rs9939420	A	G	0.0825379	-0.181884	0.0405889	7.42518e-06
GOLPDLCAT.PWY..superpathway.of.glycerol.degradation.to.1.3.propanediol	rs4302037	C	T	0.537511	0.105	0.02272	3.8101e-06
GOLPDLCAT.PWY..superpathway.of.glycerol.degradation.to.1.3.propanediol	rs72829113	C	T	0.345764	-0.116136	0.0234953	7.69532e-07
GOLPDLCAT.PWY..superpathway.of.glycerol.degradation.to.1.3.propanediol	rs9957998	A	G	0.444744	0.102662	0.0221672	3.63422e-06
GOLPDLCAT.PWY..superpathway.of.glycerol.degradation.to.1.3.propanediol	rs57224868	G	A	0.780381	0.120247	0.0270269	8.62085e-06
GOLPDLCAT.PWY..superpathway.of.glycerol.degradation.to.1.3.propanediol	rs5998901	T	C	0.136341	0.160175	0.0325027	8.30532e-07
HEMESYN2.PWY..heme.biosynthesis.II..anaerobic.	rs61775945	C	T	0.070895	0.153936	0.0330242	3.14216e-06
HEMESYN2.PWY..heme.biosynthesis.II..anaerobic.	rs62104460	C	T	0.100914	0.132019	0.0280991	2.623e-06
HEMESYN2.PWY..heme.biosynthesis.II..anaerobic.	rs9865200	C	G	0.805664	0.092737	0.0209477	9.55157e-06
HEMESYN2.PWY..heme.biosynthesis.II..anaerobic.	rs11916439	C	T	0.30394	0.0790409	0.0176888	7.87993e-06
HEMESYN2.PWY..heme.biosynthesis.II..anaerobic.	rs1679174	T	C	0.802993	-0.0908743	0.0205552	9.82479e-06
HEMESYN2.PWY..heme.biosynthesis.II..anaerobic.	rs10520466	T	C	0.077256	0.135971	0.0307593	9.84786e-06
HEMESYN2.PWY..heme.biosynthesis.II..anaerobic.	rs169651	G	A	0.438577	-0.0767839	0.0165063	3.2905e-06
HEMESYN2.PWY..heme.biosynthesis.II..anaerobic.	rs211508	C	G	0.228632	-0.0911261	0.0195983	3.32437e-06
HEMESYN2.PWY..heme.biosynthesis.II..anaerobic.	rs1596848	G	A	0.455036	-0.0782205	0.0164145	1.88542e-06
HEMESYN2.PWY..heme.biosynthesis.II..anaerobic.	rs10765619	A	G	0.410443	0.0775765	0.0165905	2.92589e-06
HEMESYN2.PWY..heme.biosynthesis.II..anaerobic.	rs10423929	C	T	0.241406	-0.0942771	0.0208513	6.14337e-06
HEMESYN2.PWY..heme.biosynthesis.II..anaerobic.	rs4810354	G	A	0.727368	-0.08765	0.0189889	3.91464e-06
HEMESYN2.PWY..heme.biosynthesis.II..anaerobic.	rs2096694	C	T	0.297591	0.0831726	0.0178355	3.1114e-06
HEMESYN2.PWY..heme.biosynthesis.II..anaerobic.	rs713716	G	A	0.251488	-0.0864109	0.0187812	4.20595e-06
HEXITOLDEGSUPER.PWY..superpathway.of.hexitol.degradation..bacteria.	rs55920379	A	G	0.0677707	-0.165347	0.0350184	2.33874e-06
HEXITOLDEGSUPER.PWY..superpathway.of.hexitol.degradation..bacteria.	rs4400672	T	C	0.321899	-0.0818249	0.0179244	4.99503e-06
HEXITOLDEGSUPER.PWY..superpathway.of.hexitol.degradation..bacteria.	rs76367474	T	A	0.0605027	0.172732	0.0382502	6.30681e-06
HEXITOLDEGSUPER.PWY..superpathway.of.hexitol.degradation..bacteria.	rs1479994	G	C	0.296866	0.0819165	0.018018	5.45814e-06
HEXITOLDEGSUPER.PWY..superpathway.of.hexitol.degradation..bacteria.	rs73099859	A	G	0.0727707	-0.158737	0.0331685	1.70325e-06
HEXITOLDEGSUPER.PWY..superpathway.of.hexitol.degradation..bacteria.	rs13129779	C	T	0.491405	0.0732744	0.0164733	8.66435e-06
HEXITOLDEGSUPER.PWY..superpathway.of.hexitol.degradation..bacteria.	rs532436	G	A	0.177259	0.111866	0.02158	2.17443e-07
HEXITOLDEGSUPER.PWY..superpathway.of.hexitol.degradation..bacteria.	rs79035992	G	A	0.0562931	0.162906	0.0354128	4.22101e-06
HEXITOLDEGSUPER.PWY..superpathway.of.hexitol.degradation..bacteria.	rs9516950	G	A	0.057972	-0.15886	0.0356407	8.30195e-06
HEXITOLDEGSUPER.PWY..superpathway.of.hexitol.degradation..bacteria.	rs2208125	A	G	0.375845	0.0774429	0.0168241	4.16245e-06
HISDEG.PWY..L.histidine.degradation.I	rs12137024	G	A	0.169299	0.118929	0.0215732	3.53134e-08
HISDEG.PWY..L.histidine.degradation.I	rs13010502	A	T	0.927338	-0.139759	0.0315398	9.3711e-06
HISDEG.PWY..L.histidine.degradation.I	rs6783574	T	G	0.389025	0.0782697	0.0166922	2.74539e-06
HISDEG.PWY..L.histidine.degradation.I	rs264302	G	A	0.126359	-0.112244	0.0247233	5.62566e-06
HISDEG.PWY..L.histidine.degradation.I	rs1501270	C	A	0.253443	0.0905245	0.0187611	1.39919e-06
HISDEG.PWY..L.histidine.degradation.I	rs11948304	G	A	0.27158	0.0846347	0.0182383	3.47585e-06
HISDEG.PWY..L.histidine.degradation.I	rs17613381	C	T	0.394205	-0.0877434	0.0184824	2.06051e-06
HISDEG.PWY..L.histidine.degradation.I	rs76864278	T	G	0.271007	-0.0838791	0.0185589	6.19504e-06
HISDEG.PWY..L.histidine.degradation.I	rs2175835	T	C	0.0867975	-0.145776	0.0317273	4.33468e-06
HISDEG.PWY..L.histidine.degradation.I	rs77982223	C	G	0.105957	0.120951	0.0266922	5.86194e-06
HISDEG.PWY..L.histidine.degradation.I	rs11818856	G	C	0.549486	-0.0807259	0.0165147	1.01802e-06
HISDEG.PWY..L.histidine.degradation.I	rs1339631	A	T	0.449921	-0.0737127	0.0165571	8.50583e-06
HISDEG.PWY..L.histidine.degradation.I	rs144371117	G	A	0.0616052	-0.165831	0.0374651	9.58737e-06
HISDEG.PWY..L.histidine.degradation.I	rs3095927	G	C	0.105458	0.158716	0.032277	8.77502e-07
HISTSYN.PWY..L.histidine.biosynthesis	rs78778914	T	C	0.0527473	0.211625	0.0386425	4.33878e-08
HISTSYN.PWY..L.histidine.biosynthesis	rs10005886	T	G	0.0920829	0.13034	0.0284145	4.49476e-06
HISTSYN.PWY..L.histidine.biosynthesis	rs12153246	T	C	0.766015	0.0875854	0.0196896	8.65542e-06
HISTSYN.PWY..L.histidine.biosynthesis	rs6883971	G	A	0.500646	-0.0732918	0.0161665	5.7996e-06
HISTSYN.PWY..L.histidine.biosynthesis	rs12098656	T	C	0.0596567	-0.170832	0.036039	2.135e-06
HISTSYN.PWY..L.histidine.biosynthesis	rs10772275	T	C	0.454918	-0.0758565	0.016285	3.1919e-06
HISTSYN.PWY..L.histidine.biosynthesis	rs72690382	T	G	0.11954	-0.11284	0.0249271	5.988e-06
HISTSYN.PWY..L.histidine.biosynthesis	rs7145596	C	T	0.0823276	-0.138166	0.0293574	2.52198e-06
HISTSYN.PWY..L.histidine.biosynthesis	rs10143187	C	T	0.231992	0.0939712	0.0209327	7.14857e-06
HISTSYN.PWY..L.histidine.biosynthesis	rs11085939	C	T	0.316945	-0.0794314	0.0174439	5.27512e-06
HOMOSER.METSYN.PWY..L.methionine.biosynthesis.I	rs17048278	A	G	0.34117	-0.0802747	0.017234	3.19399e-06
HOMOSER.METSYN.PWY..L.methionine.biosynthesis.I	rs12713418	G	C	0.576142	0.0736122	0.0166386	9.68073e-06
HOMOSER.METSYN.PWY..L.methionine.biosynthesis.I	rs1348931	G	T	0.368945	-0.0747997	0.0169278	9.92741e-06
HOMOSER.METSYN.PWY..L.methionine.biosynthesis.I	rs4959131	C	T	0.144531	0.113823	0.0257369	9.75387e-06
HOMOSER.METSYN.PWY..L.methionine.biosynthesis.I	rs6913228	A	C	0.321372	0.0811434	0.0178159	5.25007e-06
HOMOSER.METSYN.PWY..L.methionine.biosynthesis.I	rs112102053	G	A	0.131702	0.110645	0.0245293	6.45989e-06
HOMOSER.METSYN.PWY..L.methionine.biosynthesis.I	rs10840754	T	A	0.080491	0.139919	0.0307321	5.2918e-06
HOMOSER.METSYN.PWY..L.methionine.biosynthesis.I	rs61945524	C	T	0.299793	-0.0888739	0.0182976	1.19091e-06
HOMOSER.METSYN.PWY..L.methionine.biosynthesis.I	rs61994705	C	G	0.39267	-0.0848608	0.0168171	4.50924e-07
HOMOSER.METSYN.PWY..L.methionine.biosynthesis.I	rs4802635	A	G	0.5517	0.0729186	0.0163449	8.14852e-06
HSERMETANA.PWY..L.methionine.biosynthesis.III	rs157871	A	G	0.113871	-0.112897	0.0251304	7.04097e-06
HSERMETANA.PWY..L.methionine.biosynthesis.III	rs1073201	A	G	0.485935	-0.0756412	0.0165006	4.55845e-06
HSERMETANA.PWY..L.methionine.biosynthesis.III	rs36107535	C	T	0.244568	-0.0933045	0.0186972	6.02858e-07
HSERMETANA.PWY..L.methionine.biosynthesis.III	rs10447306	C	G	0.0731812	0.13798	0.0310637	8.91922e-06
HSERMETANA.PWY..L.methionine.biosynthesis.III	rs2007950	A	G	0.622835	0.0741464	0.0165927	7.87318e-06
HSERMETANA.PWY..L.methionine.biosynthesis.III	rs113884393	C	G	0.0567687	0.168368	0.03564	2.31114e-06
HSERMETANA.PWY..L.methionine.biosynthesis.III	rs117005086	C	G	0.0714832	-0.175176	0.0357139	9.34417e-07
HSERMETANA.PWY..L.methionine.biosynthesis.III	rs10882802	A	G	0.885574	0.116194	0.025124	3.74891e-06
HSERMETANA.PWY..L.methionine.biosynthesis.III	rs112704675	C	T	0.0839629	0.137352	0.0293118	2.78748e-06
HSERMETANA.PWY..L.methionine.biosynthesis.III	rs537576	C	T	0.228849	-0.0870158	0.0196839	9.84004e-06
HSERMETANA.PWY..L.methionine.biosynthesis.III	rs2304958	A	G	0.665235	-0.0800054	0.0170991	2.88387e-06
HSERMETANA.PWY..L.methionine.biosynthesis.III	rs735254	A	G	0.679164	-0.0841755	0.0177961	2.24509e-06
HSERMETANA.PWY..L.methionine.biosynthesis.III	rs12455185	C	T	0.694565	0.0810826	0.0175717	3.94241e-06
HSERMETANA.PWY..L.methionine.biosynthesis.III	rs10402683	G	C	0.142733	0.119826	0.0263689	5.51458e-06
HSERMETANA.PWY..L.methionine.biosynthesis.III	rs76383640	G	A	0.0801085	0.159693	0.0305452	1.71281e-07
HSERMETANA.PWY..L.methionine.biosynthesis.III	rs2869014	G	A	0.103713	-0.120324	0.0262563	4.59115e-06
HSERMETANA.PWY..L.methionine.biosynthesis.III	rs409480	C	G	0.715188	-0.0795352	0.017716	7.14091e-06
ILEUSYN.PWY..L.isoleucine.biosynthesis.I..from.threonine.	rs622016	G	C	0.479785	0.0733249	0.0164584	8.38316e-06
ILEUSYN.PWY..L.isoleucine.biosynthesis.I..from.threonine.	rs28542462	T	C	0.301778	0.0982763	0.02159	5.31539e-06
ILEUSYN.PWY..L.isoleucine.biosynthesis.I..from.threonine.	rs330943	G	A	0.313932	0.0857583	0.0174395	8.7666e-07
ILEUSYN.PWY..L.isoleucine.biosynthesis.I..from.threonine.	rs2704240	T	G	0.503827	-0.0726385	0.0161263	6.65752e-06
ILEUSYN.PWY..L.isoleucine.biosynthesis.I..from.threonine.	rs11007911	G	A	0.0796781	-0.137289	0.0308286	8.45559e-06
ILEUSYN.PWY..L.isoleucine.biosynthesis.I..from.threonine.	rs681822	A	T	0.408038	0.0782854	0.0164378	1.91195e-06
ILEUSYN.PWY..L.isoleucine.biosynthesis.I..from.threonine.	rs9324123	A	G	0.74863	0.083808	0.0185794	6.45806e-06
ILEUSYN.PWY..L.isoleucine.biosynthesis.I..from.threonine.	rs163056	T	C	0.518416	0.0715464	0.0159612	7.37666e-06
ILEUSYN.PWY..L.isoleucine.biosynthesis.I..from.threonine.	rs5752622	A	G	0.798232	-0.0906364	0.0201528	6.87687e-06
KDO.NAGLIPASYN.PWY..superpathway.of..Kdo.2.lipid.A.biosynthesis	rs736348	G	A	0.187631	-0.186202	0.0408798	5.24174e-06
KDO.NAGLIPASYN.PWY..superpathway.of..Kdo.2.lipid.A.biosynthesis	rs12056629	T	C	0.162447	0.220994	0.0437964	4.51311e-07
KDO.NAGLIPASYN.PWY..superpathway.of..Kdo.2.lipid.A.biosynthesis	rs17153829	C	T	0.0718029	0.289462	0.0620549	3.09194e-06
KDO.NAGLIPASYN.PWY..superpathway.of..Kdo.2.lipid.A.biosynthesis	rs4924305	G	A	0.596831	0.194748	0.0438377	8.89255e-06
KDO.NAGLIPASYN.PWY..superpathway.of..Kdo.2.lipid.A.biosynthesis	rs11652627	G	C	0.532292	-0.146833	0.0324454	6.02452e-06
KDO.NAGLIPASYN.PWY..superpathway.of..Kdo.2.lipid.A.biosynthesis	rs68108910	T	C	0.0856918	-0.265311	0.056847	3.05468e-06
KDO.NAGLIPASYN.PWY..superpathway.of..Kdo.2.lipid.A.biosynthesis	rs2206783	A	G	0.80203	0.197497	0.0409392	1.40605e-06
KDO.NAGLIPASYN.PWY..superpathway.of..Kdo.2.lipid.A.biosynthesis	rs737805	G	A	0.415438	0.157928	0.0335607	2.52942e-06
KETOGLUCONMET.PWY..ketogluconate.metabolism	rs7552841	C	T	0.36844	-0.130382	0.0277244	2.56647e-06
KETOGLUCONMET.PWY..ketogluconate.metabolism	rs145696452	T	C	0.172966	0.164815	0.0363372	5.74119e-06
KETOGLUCONMET.PWY..ketogluconate.metabolism	rs28620806	T	C	0.653466	0.146268	0.0324179	6.42333e-06
KETOGLUCONMET.PWY..ketogluconate.metabolism	rs2895499	G	A	0.0744206	-0.266455	0.0576131	3.7479e-06
KETOGLUCONMET.PWY..ketogluconate.metabolism	rs2624489	A	G	0.0771916	-0.240451	0.0514641	2.97984e-06
KETOGLUCONMET.PWY..ketogluconate.metabolism	rs2913384	G	A	0.922568	-0.23026	0.0508342	5.90871e-06
KETOGLUCONMET.PWY..ketogluconate.metabolism	rs3923652	A	C	0.101974	-0.209856	0.0444018	2.28667e-06
KETOGLUCONMET.PWY..ketogluconate.metabolism	rs557948	C	T	0.117478	0.228551	0.0437442	1.74433e-07
KETOGLUCONMET.PWY..ketogluconate.metabolism	rs4842206	A	G	0.17556	0.165422	0.0361546	4.75268e-06
KETOGLUCONMET.PWY..ketogluconate.metabolism	rs17814434	C	T	0.0561389	-0.287963	0.06359	5.94226e-06
KETOGLUCONMET.PWY..ketogluconate.metabolism	rs4482264	T	C	0.354681	0.127232	0.028591	8.58365e-06
LACTOSECAT.PWY..lactose.and.galactose.degradation.I	rs17034687	C	G	0.095861	0.142865	0.0279571	3.21872e-07
LACTOSECAT.PWY..lactose.and.galactose.degradation.I	rs1833677	T	A	0.56405	0.0782579	0.0170131	4.22767e-06
LACTOSECAT.PWY..lactose.and.galactose.degradation.I	rs55919213	C	T	0.151809	0.113638	0.0254525	8.01824e-06
LACTOSECAT.PWY..lactose.and.galactose.degradation.I	rs4960590	A	G	0.0570902	0.17205	0.0358606	1.60457e-06
LACTOSECAT.PWY..lactose.and.galactose.degradation.I	rs191667368	A	C	0.0547168	-0.196501	0.0416246	2.34924e-06
LACTOSECAT.PWY..lactose.and.galactose.degradation.I	rs76039193	A	G	0.205257	0.0943389	0.0211883	8.49141e-06
LACTOSECAT.PWY..lactose.and.galactose.degradation.I	rs507666	G	A	0.177602	0.16989	0.0217316	5.38226e-15
LACTOSECAT.PWY..lactose.and.galactose.degradation.I	rs118184992	C	T	0.0658176	-0.164898	0.0336218	9.36728e-07
LACTOSECAT.PWY..lactose.and.galactose.degradation.I	rs7147611	G	A	0.656995	-0.0814631	0.0176494	3.91933e-06
LACTOSECAT.PWY..lactose.and.galactose.degradation.I	rs80205307	C	T	0.0984987	0.136232	0.0294225	3.65304e-06
LACTOSECAT.PWY..lactose.and.galactose.degradation.I	rs6056182	C	T	0.310478	-0.0833209	0.0187875	9.21068e-06
LACTOSECAT.PWY..lactose.and.galactose.degradation.I	rs9982657	G	A	0.051495	-0.185895	0.0376992	8.18113e-07
METHGLYUT.PWY..superpathway.of.methylglyoxal.degradation	rs56061025	A	G	0.171142	0.202777	0.0456109	8.75667e-06
METHGLYUT.PWY..superpathway.of.methylglyoxal.degradation	rs78219112	A	C	0.140307	-0.236375	0.0521504	5.82688e-06
METHGLYUT.PWY..superpathway.of.methylglyoxal.degradation	rs72727948	C	A	0.0622588	-0.340848	0.0732542	3.2722e-06
METHGLYUT.PWY..superpathway.of.methylglyoxal.degradation	rs75084758	C	T	0.0810094	-0.31214	0.0701178	8.52145e-06
METHGLYUT.PWY..superpathway.of.methylglyoxal.degradation	rs174453	C	G	0.173317	0.219293	0.0447067	9.33618e-07
METHGLYUT.PWY..superpathway.of.methylglyoxal.degradation	rs902061	T	C	0.522882	0.147904	0.0332725	8.78036e-06
METHGLYUT.PWY..superpathway.of.methylglyoxal.degradation	rs7193741	T	G	0.575354	0.167159	0.0374578	8.09766e-06
METHGLYUT.PWY..superpathway.of.methylglyoxal.degradation	rs12601384	G	A	0.141719	0.267527	0.0500129	8.8367e-08
NAGLIPASYN.PWY..lipid.IVA.biosynthesis	rs10918287	G	A	0.633281	-0.0781066	0.0173838	7.02023e-06
NAGLIPASYN.PWY..lipid.IVA.biosynthesis	rs62104460	C	T	0.101043	0.126388	0.0282868	7.8921e-06
NAGLIPASYN.PWY..lipid.IVA.biosynthesis	rs11916439	C	T	0.304223	0.0846475	0.0178187	2.02914e-06
NAGLIPASYN.PWY..lipid.IVA.biosynthesis	rs1321819	G	A	0.282419	-0.0837878	0.0180916	3.6336e-06
NAGLIPASYN.PWY..lipid.IVA.biosynthesis	rs12677665	A	G	0.688302	0.0820111	0.0177587	3.87287e-06
NAGLIPASYN.PWY..lipid.IVA.biosynthesis	rs11790347	C	G	0.0511725	0.172086	0.0377768	5.23033e-06
NAGLIPASYN.PWY..lipid.IVA.biosynthesis	rs2244670	T	A	0.208219	-0.0923156	0.0199879	3.86369e-06
NAGLIPASYN.PWY..lipid.IVA.biosynthesis	rs657516	A	G	0.06019	-0.156583	0.034985	7.61532e-06
NAGLIPASYN.PWY..lipid.IVA.biosynthesis	rs17118750	T	C	0.0945335	0.126177	0.0282402	7.89571e-06
NAGLIPASYN.PWY..lipid.IVA.biosynthesis	rs67156511	T	G	0.12085	-0.117423	0.0263682	8.45927e-06
NAGLIPASYN.PWY..lipid.IVA.biosynthesis	rs2096694	C	T	0.296603	0.0874062	0.0180324	1.25231e-06
NONMEVIPP.PWY..methylerythritol.phosphate.pathway.I	rs1428949	C	T	0.433176	-0.0743313	0.0165197	6.80956e-06
NONMEVIPP.PWY..methylerythritol.phosphate.pathway.I	rs10213988	T	C	0.23195	0.0857065	0.019281	8.78431e-06
NONMEVIPP.PWY..methylerythritol.phosphate.pathway.I	rs741054	T	A	0.243661	0.0874913	0.0188945	3.64763e-06
NONMEVIPP.PWY..methylerythritol.phosphate.pathway.I	rs10756052	G	C	0.240585	0.089341	0.019147	3.0703e-06
NONMEVIPP.PWY..methylerythritol.phosphate.pathway.I	rs11139000	T	C	0.282074	-0.0818744	0.018107	6.13464e-06
NONMEVIPP.PWY..methylerythritol.phosphate.pathway.I	rs7108080	G	A	0.508635	-0.0891578	0.0167524	1.0258e-07
NONMEVIPP.PWY..methylerythritol.phosphate.pathway.I	rs76346802	A	G	0.0931431	-0.127657	0.0279162	4.81074e-06
NONMEVIPP.PWY..methylerythritol.phosphate.pathway.I	rs11058744	G	T	0.0707436	-0.155967	0.0319398	1.04413e-06
NONMEVIPP.PWY..methylerythritol.phosphate.pathway.I	rs79747739	A	C	0.0806663	0.162288	0.03077	1.33314e-07
NONMEVIPP.PWY..methylerythritol.phosphate.pathway.I	rs11070764	T	C	0.553392	-0.077654	0.0164151	2.23814e-06
NONMEVIPP.PWY..methylerythritol.phosphate.pathway.I	rs7221118	T	C	0.229708	-0.0899681	0.0191208	2.53555e-06
NONOXIPENT.PWY..pentose.phosphate.pathway..non.oxidative.branch.	rs12735521	C	T	0.32237	0.0769256	0.0170061	6.08493e-06
NONOXIPENT.PWY..pentose.phosphate.pathway..non.oxidative.branch.	rs2306372	A	G	0.186595	0.111617	0.0235532	2.14863e-06
NONOXIPENT.PWY..pentose.phosphate.pathway..non.oxidative.branch.	rs55804433	C	T	0.277617	-0.0850326	0.0185278	4.44371e-06
NONOXIPENT.PWY..pentose.phosphate.pathway..non.oxidative.branch.	rs9461124	C	T	0.17584	-0.0970976	0.0211387	4.36168e-06
NONOXIPENT.PWY..pentose.phosphate.pathway..non.oxidative.branch.	rs10817945	C	G	0.312346	-0.0831557	0.0174273	1.82785e-06
NONOXIPENT.PWY..pentose.phosphate.pathway..non.oxidative.branch.	rs11107787	C	T	0.148261	0.110006	0.0226014	1.13167e-06
NONOXIPENT.PWY..pentose.phosphate.pathway..non.oxidative.branch.	rs4786434	T	G	0.0547628	0.167808	0.0371239	6.1778e-06
ORNDEG.PWY..superpathway.of.ornithine.degradation	rs12041866	C	T	0.0747288	-0.376771	0.0807643	3.08524e-06
ORNDEG.PWY..superpathway.of.ornithine.degradation	rs2010151	A	C	0.418744	-0.197206	0.0441133	7.80538e-06
ORNDEG.PWY..superpathway.of.ornithine.degradation	rs12522600	T	A	0.249899	-0.225331	0.049199	4.65008e-06
ORNDEG.PWY..superpathway.of.ornithine.degradation	rs6868622	C	T	0.28369	-0.237472	0.0495125	1.61703e-06
ORNDEG.PWY..superpathway.of.ornithine.degradation	rs111457769	T	C	0.112527	0.337718	0.0722672	2.96564e-06
ORNDEG.PWY..superpathway.of.ornithine.degradation	rs6124449	A	C	0.092716	-0.379049	0.0778587	1.12496e-06
P105.PWY..TCA.cycle.IV..2.oxoglutarate.decarboxylase.	rs857120	T	C	0.0883455	0.208416	0.0458464	5.46849e-06
P105.PWY..TCA.cycle.IV..2.oxoglutarate.decarboxylase.	rs11582075	C	T	0.219197	-0.137144	0.0302967	5.99151e-06
P105.PWY..TCA.cycle.IV..2.oxoglutarate.decarboxylase.	rs10493740	G	T	0.431636	-0.1142	0.0253629	6.71191e-06
P105.PWY..TCA.cycle.IV..2.oxoglutarate.decarboxylase.	rs12034038	G	C	0.174619	0.145688	0.0328667	9.30693e-06
P105.PWY..TCA.cycle.IV..2.oxoglutarate.decarboxylase.	rs27099	A	T	0.208739	-0.137509	0.0310886	9.72763e-06
P105.PWY..TCA.cycle.IV..2.oxoglutarate.decarboxylase.	rs10223540	C	T	0.1009	-0.185493	0.0418583	9.36078e-06
P105.PWY..TCA.cycle.IV..2.oxoglutarate.decarboxylase.	rs36182340	G	T	0.903211	0.235877	0.0420321	2.00197e-08
P105.PWY..TCA.cycle.IV..2.oxoglutarate.decarboxylase.	rs72814612	A	C	0.107888	0.200658	0.0429821	3.03555e-06
P105.PWY..TCA.cycle.IV..2.oxoglutarate.decarboxylase.	rs6562993	A	G	0.236848	-0.133596	0.0296076	6.41592e-06
P105.PWY..TCA.cycle.IV..2.oxoglutarate.decarboxylase.	rs2518968	C	G	0.539119	0.134971	0.026959	5.54231e-07
P108.PWY..pyruvate.fermentation.to.propanoate.I	rs6672992	A	C	0.189469	-0.104073	0.0222859	3.0134e-06
P108.PWY..pyruvate.fermentation.to.propanoate.I	rs10490196	G	A	0.197408	0.0988657	0.0219208	6.47883e-06
P108.PWY..pyruvate.fermentation.to.propanoate.I	rs74768264	A	G	0.13271	0.128453	0.0260338	8.05188e-07
P108.PWY..pyruvate.fermentation.to.propanoate.I	rs7690663	G	C	0.200105	0.0977238	0.0219458	8.46944e-06
P108.PWY..pyruvate.fermentation.to.propanoate.I	rs2645383	T	C	0.334436	0.0871736	0.0188008	3.54031e-06
P108.PWY..pyruvate.fermentation.to.propanoate.I	rs12514068	C	T	0.389548	-0.07789	0.017578	9.37489e-06
P108.PWY..pyruvate.fermentation.to.propanoate.I	rs953621	C	A	0.198582	0.106359	0.021616	8.63703e-07
P108.PWY..pyruvate.fermentation.to.propanoate.I	rs62381166	T	C	0.0770703	-0.151374	0.0327471	3.79117e-06
P108.PWY..pyruvate.fermentation.to.propanoate.I	rs200243	G	A	0.0873623	0.142409	0.0316777	6.93881e-06
P108.PWY..pyruvate.fermentation.to.propanoate.I	rs3799603	T	C	0.360162	-0.0952307	0.0182225	1.73213e-07
P108.PWY..pyruvate.fermentation.to.propanoate.I	rs113866698	C	T	0.0756569	0.182251	0.0359436	3.9682e-07
P108.PWY..pyruvate.fermentation.to.propanoate.I	rs10951264	G	A	0.637001	0.0833274	0.0181076	4.18866e-06
P108.PWY..pyruvate.fermentation.to.propanoate.I	rs4038782	C	T	0.719792	0.086486	0.0190737	5.77933e-06
P108.PWY..pyruvate.fermentation.to.propanoate.I	rs11647368	A	C	0.0557287	0.179956	0.0395784	5.44598e-06
P108.PWY..pyruvate.fermentation.to.propanoate.I	rs11077311	C	T	0.552039	-0.0770818	0.0172583	7.95616e-06
P108.PWY..pyruvate.fermentation.to.propanoate.I	rs66470361	C	T	0.402943	0.0825122	0.0178171	3.63804e-06
P108.PWY..pyruvate.fermentation.to.propanoate.I	rs2586438	C	T	0.57861	-0.0826985	0.0185658	8.41458e-06
P122.PWY..heterolactic.fermentation	rs113865897	G	A	0.0616905	0.292743	0.0647025	6.0551e-06
P122.PWY..heterolactic.fermentation	rs10478090	G	A	0.916364	0.241206	0.0530633	5.47725e-06
P122.PWY..heterolactic.fermentation	rs798301	T	A	0.494294	-0.144703	0.0306366	2.32143e-06
P122.PWY..heterolactic.fermentation	rs72956918	G	A	0.0703907	0.325538	0.0653775	6.37945e-07
P122.PWY..heterolactic.fermentation	rs36039198	G	A	0.0993116	-0.28699	0.0551751	1.97741e-07
P122.PWY..heterolactic.fermentation	rs1963381	G	A	0.761012	0.167074	0.0341354	9.85807e-07
P161.PWY..acetylene.degradation	rs10917476	C	G	0.313636	0.0828812	0.0174684	2.08878e-06
P161.PWY..acetylene.degradation	rs17639960	T	C	0.156574	-0.107741	0.0230856	3.05622e-06
P161.PWY..acetylene.degradation	rs12700304	G	T	0.249884	0.0843908	0.0187182	6.52885e-06
P161.PWY..acetylene.degradation	rs7096251	C	T	0.60112	-0.0846704	0.0178762	2.17453e-06
P161.PWY..acetylene.degradation	rs181541	A	G	0.620551	0.0785302	0.0172148	5.07198e-06
P161.PWY..acetylene.degradation	rs56261706	C	T	0.0764294	-0.134304	0.0302977	9.30134e-06
P162.PWY..L.glutamate.degradation.V..via.hydroxyglutarate.	rs10933259	A	G	0.287238	0.0850658	0.0180993	2.60226e-06
P162.PWY..L.glutamate.degradation.V..via.hydroxyglutarate.	rs7043302	G	T	0.0507327	0.174085	0.0391769	8.84875e-06
P162.PWY..L.glutamate.degradation.V..via.hydroxyglutarate.	rs4451355	A	T	0.637633	0.0754375	0.0170426	9.58203e-06
P162.PWY..L.glutamate.degradation.V..via.hydroxyglutarate.	rs2282015	T	G	0.379771	-0.0755993	0.0169527	8.21838e-06
P162.PWY..L.glutamate.degradation.V..via.hydroxyglutarate.	rs3908395	A	G	0.674308	0.0841692	0.0180774	3.22359e-06
P162.PWY..L.glutamate.degradation.V..via.hydroxyglutarate.	rs9570722	A	G	0.393238	-0.078216	0.0169931	4.16818e-06
P162.PWY..L.glutamate.degradation.V..via.hydroxyglutarate.	rs79195604	G	A	0.0663535	0.151377	0.0334773	6.132e-06
P162.PWY..L.glutamate.degradation.V..via.hydroxyglutarate.	rs1690328	T	C	0.733708	-0.0832316	0.0185034	6.85417e-06
P162.PWY..L.glutamate.degradation.V..via.hydroxyglutarate.	rs288633	G	A	0.863791	0.114452	0.0239805	1.81762e-06
P162.PWY..L.glutamate.degradation.V..via.hydroxyglutarate.	rs77890687	A	G	0.131645	0.116686	0.0243562	1.66091e-06
P162.PWY..L.glutamate.degradation.V..via.hydroxyglutarate.	rs6072106	T	C	0.12294	0.11865	0.0265865	8.0908e-06
P164.PWY..purine.nucleobases.degradation.I..anaerobic.	rs56260931	T	C	0.414068	0.109628	0.0247602	9.52926e-06
P164.PWY..purine.nucleobases.degradation.I..anaerobic.	rs9790814	T	A	0.591811	0.109994	0.0242521	5.74788e-06
P164.PWY..purine.nucleobases.degradation.I..anaerobic.	rs72748182	G	T	0.122365	-0.181529	0.0380795	1.86899e-06
P164.PWY..purine.nucleobases.degradation.I..anaerobic.	rs245920	T	C	0.608287	-0.108162	0.0244832	9.97095e-06
P164.PWY..purine.nucleobases.degradation.I..anaerobic.	rs188448548	C	T	0.086182	0.195637	0.0435048	6.89517e-06
P164.PWY..purine.nucleobases.degradation.I..anaerobic.	rs9736306	A	G	0.916673	-0.199598	0.0435973	4.68971e-06
P164.PWY..purine.nucleobases.degradation.I..anaerobic.	rs640081	G	A	0.708977	-0.129658	0.0291956	8.95322e-06
P164.PWY..purine.nucleobases.degradation.I..anaerobic.	rs72830334	G	A	0.0941639	0.193721	0.0414481	2.95661e-06
P164.PWY..purine.nucleobases.degradation.I..anaerobic.	rs73967534	A	C	0.137219	-0.163089	0.0344023	2.13033e-06
P164.PWY..purine.nucleobases.degradation.I..anaerobic.	rs12983272	C	T	0.334327	-0.116097	0.025941	7.62522e-06
P164.PWY..purine.nucleobases.degradation.I..anaerobic.	rs117143105	A	C	0.158405	0.161561	0.0362862	8.49152e-06
P164.PWY..purine.nucleobases.degradation.I..anaerobic.	rs11703988	G	A	0.0615119	-0.232078	0.0507121	4.73067e-06
P23.PWY..reductive.TCA.cycle.I	rs34718894	G	A	0.156658	0.22699	0.0488048	3.30379e-06
P23.PWY..reductive.TCA.cycle.I	rs57006859	C	T	0.15939	0.236063	0.0495701	1.91487e-06
P23.PWY..reductive.TCA.cycle.I	rs1153514	G	A	0.0742352	0.296834	0.0670059	9.4244e-06
P23.PWY..reductive.TCA.cycle.I	rs9382699	T	C	0.257064	0.192184	0.0401386	1.68432e-06
P23.PWY..reductive.TCA.cycle.I	rs3858055	C	A	0.48166	0.182849	0.0403583	5.88041e-06
P23.PWY..reductive.TCA.cycle.I	rs34942635	T	C	0.117045	0.244274	0.0552774	9.91352e-06
P23.PWY..reductive.TCA.cycle.I	rs10894665	C	T	0.196907	-0.202854	0.0449476	6.38769e-06
P23.PWY..reductive.TCA.cycle.I	rs9954617	C	T	0.262774	0.191837	0.0402905	1.92315e-06
P23.PWY..reductive.TCA.cycle.I	rs74338794	C	T	0.190267	0.231905	0.0474995	1.04872e-06
P23.PWY..reductive.TCA.cycle.I	rs9613514	G	T	0.375811	0.163306	0.0365877	8.06604e-06
P42.PWY..incomplete.reductive.TCA.cycle	rs116605191	G	A	0.0661051	0.146581	0.0327952	7.83737e-06
P42.PWY..incomplete.reductive.TCA.cycle	rs664864	C	T	0.63338	-0.0806164	0.0169168	1.88432e-06
P42.PWY..incomplete.reductive.TCA.cycle	rs7622789	C	T	0.194319	-0.0914599	0.0202225	6.1059e-06
P42.PWY..incomplete.reductive.TCA.cycle	rs73216471	G	C	0.168911	-0.10774	0.0215077	5.46064e-07
P42.PWY..incomplete.reductive.TCA.cycle	rs12652368	T	C	0.435051	-0.0765527	0.0164418	3.22438e-06
P42.PWY..incomplete.reductive.TCA.cycle	rs66662729	C	T	0.148528	0.107394	0.0234694	4.74131e-06
P42.PWY..incomplete.reductive.TCA.cycle	rs1364745	C	T	0.160109	0.100517	0.0221912	5.91045e-06
P42.PWY..incomplete.reductive.TCA.cycle	rs111926862	C	G	0.0636667	0.152922	0.0337372	5.8219e-06
P42.PWY..incomplete.reductive.TCA.cycle	rs1371744	G	A	0.248703	-0.0858229	0.0191103	7.09147e-06
P42.PWY..incomplete.reductive.TCA.cycle	rs10810562	T	C	0.857281	-0.103458	0.0229546	6.57275e-06
P42.PWY..incomplete.reductive.TCA.cycle	rs55721043	A	G	0.237246	0.0872412	0.0191388	5.15597e-06
P42.PWY..incomplete.reductive.TCA.cycle	rs11148356	C	T	0.0777056	-0.14327	0.0301886	2.07651e-06
P42.PWY..incomplete.reductive.TCA.cycle	rs7160842	A	G	0.490014	0.0752614	0.0160597	2.78117e-06
P42.PWY..incomplete.reductive.TCA.cycle	rs7177833	A	G	0.160088	0.0988101	0.0220265	7.25822e-06
P441.PWY..superpathway.of.N.acetylneuraminate.degradation	rs6665381	G	A	0.0815995	-0.134675	0.0301918	8.17134e-06
P441.PWY..superpathway.of.N.acetylneuraminate.degradation	rs9368736	T	C	0.0542344	-0.182013	0.0381171	1.79628e-06
P441.PWY..superpathway.of.N.acetylneuraminate.degradation	rs6930880	C	T	0.648879	0.0843052	0.016916	6.23619e-07
P441.PWY..superpathway.of.N.acetylneuraminate.degradation	rs28712495	G	A	0.144073	0.104282	0.0233612	8.04802e-06
P441.PWY..superpathway.of.N.acetylneuraminate.degradation	rs10113343	T	C	0.453618	0.0727103	0.0163274	8.45762e-06
P441.PWY..superpathway.of.N.acetylneuraminate.degradation	rs73217710	G	A	0.0762051	0.146879	0.0308675	1.95173e-06
P441.PWY..superpathway.of.N.acetylneuraminate.degradation	rs10962279	T	C	0.210045	-0.0966023	0.0204411	2.29123e-06
P441.PWY..superpathway.of.N.acetylneuraminate.degradation	rs9416289	C	T	0.618193	0.0760858	0.0168453	6.27989e-06
P441.PWY..superpathway.of.N.acetylneuraminate.degradation	rs17075041	A	T	0.0542748	0.192704	0.0386401	6.1277e-07
P441.PWY..superpathway.of.N.acetylneuraminate.degradation	rs10520129	A	G	0.420966	-0.0785513	0.0166586	2.4129e-06
P441.PWY..superpathway.of.N.acetylneuraminate.degradation	rs11661548	A	G	0.0686943	-0.147553	0.0323794	5.18918e-06
P441.PWY..superpathway.of.N.acetylneuraminate.degradation	rs78776904	T	A	0.0585796	0.215774	0.0449735	1.60424e-06
P461.PWY..hexitol.fermentation.to.lactate..formate..ethanol.and.acetate	rs7529292	T	C	0.176161	0.0942086	0.0212479	9.259e-06
P461.PWY..hexitol.fermentation.to.lactate..formate..ethanol.and.acetate	rs2727894	A	G	0.141778	-0.105745	0.0236136	7.53021e-06
P461.PWY..hexitol.fermentation.to.lactate..formate..ethanol.and.acetate	rs4517983	G	A	0.909549	0.139412	0.0289505	1.46803e-06
P461.PWY..hexitol.fermentation.to.lactate..formate..ethanol.and.acetate	rs76349941	C	T	0.0663034	0.148266	0.0334848	9.51787e-06
P461.PWY..hexitol.fermentation.to.lactate..formate..ethanol.and.acetate	rs4867910	T	C	0.360749	0.0778703	0.0175488	9.10702e-06
P461.PWY..hexitol.fermentation.to.lactate..formate..ethanol.and.acetate	rs9368736	T	C	0.0543789	-0.184482	0.0381888	1.36e-06
P461.PWY..hexitol.fermentation.to.lactate..formate..ethanol.and.acetate	rs58118877	C	T	0.451627	-0.0757944	0.0167381	5.94723e-06
P461.PWY..hexitol.fermentation.to.lactate..formate..ethanol.and.acetate	rs2146481	T	A	0.0897767	-0.128056	0.0288416	8.99731e-06
P461.PWY..hexitol.fermentation.to.lactate..formate..ethanol.and.acetate	rs4936953	T	C	0.228271	-0.0888945	0.0196139	5.837e-06
P461.PWY..hexitol.fermentation.to.lactate..formate..ethanol.and.acetate	rs2035940	T	C	0.483609	-0.0785142	0.0167816	2.88872e-06
P461.PWY..hexitol.fermentation.to.lactate..formate..ethanol.and.acetate	rs2398413	T	C	0.82363	-0.0996063	0.0217033	4.4439e-06
P461.PWY..hexitol.fermentation.to.lactate..formate..ethanol.and.acetate	rs36017242	G	A	0.0622116	0.162656	0.0356543	5.06582e-06
P461.PWY..hexitol.fermentation.to.lactate..formate..ethanol.and.acetate	rs4903555	A	G	0.291881	-0.0846625	0.0178241	2.03528e-06
P461.PWY..hexitol.fermentation.to.lactate..formate..ethanol.and.acetate	rs11630596	C	T	0.488776	-0.115151	0.0253519	5.56913e-06
P461.PWY..hexitol.fermentation.to.lactate..formate..ethanol.and.acetate	rs72774370	G	A	0.0715113	0.15156	0.0333678	5.56969e-06
P461.PWY..hexitol.fermentation.to.lactate..formate..ethanol.and.acetate	rs9964901	T	C	0.83041	-0.105052	0.0231719	5.7988e-06
PANTO.PWY..phosphopantothenate.biosynthesis.I	rs1023692	T	C	0.771282	-0.097125	0.0198337	9.73227e-07
PANTO.PWY..phosphopantothenate.biosynthesis.I	rs76292876	C	G	0.0704357	-0.148378	0.0323585	4.53003e-06
PANTO.PWY..phosphopantothenate.biosynthesis.I	rs2367796	C	T	0.144477	-0.106754	0.0237448	6.92832e-06
PANTO.PWY..phosphopantothenate.biosynthesis.I	rs11762494	A	G	0.0770818	-0.174502	0.0321844	5.89572e-08
PANTO.PWY..phosphopantothenate.biosynthesis.I	rs2627353	A	G	0.923649	0.13917	0.0311609	7.96273e-06
PANTO.PWY..phosphopantothenate.biosynthesis.I	rs74949229	G	A	0.0938701	0.128746	0.0283454	5.571e-06
PANTO.PWY..phosphopantothenate.biosynthesis.I	rs61857174	T	A	0.122152	-0.124248	0.0247022	4.90923e-07
PANTO.PWY..phosphopantothenate.biosynthesis.I	rs56107021	C	T	0.190545	-0.105362	0.0207774	3.95775e-07
PANTO.PWY..phosphopantothenate.biosynthesis.I	rs4399424	T	C	0.293152	-0.083133	0.0178931	3.38278e-06
PANTO.PWY..phosphopantothenate.biosynthesis.I	rs12907443	A	G	0.382501	0.0834953	0.0168853	7.62067e-07
PANTO.PWY..phosphopantothenate.biosynthesis.I	rs11657406	G	T	0.166064	-0.10006	0.0217753	4.32512e-06
PANTO.PWY..phosphopantothenate.biosynthesis.I	rs73259138	C	T	0.116033	-0.120182	0.0263498	5.09072e-06
PANTOSYN.PWY..pantothenate.and.coenzyme.A.biosynthesis.I	rs151701	C	T	0.254949	0.0863005	0.0189045	4.99313e-06
PANTOSYN.PWY..pantothenate.and.coenzyme.A.biosynthesis.I	rs73185681	G	A	0.050095	-0.175127	0.039149	7.70031e-06
PANTOSYN.PWY..pantothenate.and.coenzyme.A.biosynthesis.I	rs147398141	C	T	0.0621243	-0.151811	0.0338679	7.37954e-06
PANTOSYN.PWY..pantothenate.and.coenzyme.A.biosynthesis.I	rs111776615	G	A	0.173964	-0.105552	0.0237248	8.62631e-06
PANTOSYN.PWY..pantothenate.and.coenzyme.A.biosynthesis.I	rs61844177	T	C	0.316294	-0.0814196	0.0174091	2.91329e-06
PANTOSYN.PWY..pantothenate.and.coenzyme.A.biosynthesis.I	rs2113567	T	G	0.310739	0.0780587	0.0174853	8.0355e-06
PANTOSYN.PWY..pantothenate.and.coenzyme.A.biosynthesis.I	rs2509667	C	A	0.120838	-0.117625	0.0254276	3.73042e-06
PANTOSYN.PWY..pantothenate.and.coenzyme.A.biosynthesis.I	rs9599845	T	C	0.237425	0.0930947	0.0203682	4.8634e-06
PANTOSYN.PWY..pantothenate.and.coenzyme.A.biosynthesis.I	rs11653407	A	T	0.23847	0.0860567	0.0190634	6.35453e-06
PENTOSE.P.PWY..pentose.phosphate.pathway	rs138494236	T	C	0.0597053	-0.160724	0.0354809	5.90211e-06
PENTOSE.P.PWY..pentose.phosphate.pathway	rs1486114	T	G	0.151385	-0.107313	0.0224958	1.83915e-06
PENTOSE.P.PWY..pentose.phosphate.pathway	rs140787604	A	G	0.0518043	-0.172453	0.0385831	7.83435e-06
PENTOSE.P.PWY..pentose.phosphate.pathway	rs12669414	C	T	0.409285	-0.0794589	0.0166763	1.89064e-06
PENTOSE.P.PWY..pentose.phosphate.pathway	rs7856581	G	C	0.0624905	0.170656	0.0345709	7.95785e-07
PENTOSE.P.PWY..pentose.phosphate.pathway	rs12417998	G	A	0.088461	-0.129639	0.0288032	6.76805e-06
PENTOSE.P.PWY..pentose.phosphate.pathway	rs2038820	T	C	0.418697	-0.0775464	0.0165278	2.70712e-06
PENTOSE.P.PWY..pentose.phosphate.pathway	rs4399424	T	C	0.293529	0.081171	0.0180444	6.84696e-06
PENTOSE.P.PWY..pentose.phosphate.pathway	rs76864565	G	A	0.149978	-0.10184	0.0227924	7.89069e-06
PENTOSE.P.PWY..pentose.phosphate.pathway	rs7181967	T	C	0.205872	-0.0960215	0.020475	2.7361e-06
PENTOSE.P.PWY..pentose.phosphate.pathway	rs12599680	C	T	0.157329	-0.104456	0.0225693	3.6883e-06
PENTOSE.P.PWY..pentose.phosphate.pathway	rs17621104	C	A	0.135319	0.113772	0.0250477	5.56692e-06
PENTOSE.P.PWY..pentose.phosphate.pathway	rs62074577	A	G	0.387202	0.0780376	0.0176512	9.81997e-06
PENTOSE.P.PWY..pentose.phosphate.pathway	rs7228238	C	T	0.41641	-0.0811856	0.0166367	1.06138e-06
PEPTIDOGLYCANSYN.PWY..peptidoglycan.biosynthesis.I..meso.diaminopimelate.containing.	rs6427759	A	C	0.9086	-0.146144	0.0289421	4.42882e-07
PEPTIDOGLYCANSYN.PWY..peptidoglycan.biosynthesis.I..meso.diaminopimelate.containing.	rs7576999	C	T	0.357278	-0.0799719	0.0172594	3.59461e-06
PEPTIDOGLYCANSYN.PWY..peptidoglycan.biosynthesis.I..meso.diaminopimelate.containing.	rs17773637	T	A	0.0583606	0.155628	0.0346627	7.12971e-06
PEPTIDOGLYCANSYN.PWY..peptidoglycan.biosynthesis.I..meso.diaminopimelate.containing.	rs28815855	A	G	0.139873	0.112889	0.0233702	1.36192e-06
PEPTIDOGLYCANSYN.PWY..peptidoglycan.biosynthesis.I..meso.diaminopimelate.containing.	rs17674109	G	A	0.45379	0.073469	0.0164057	7.52519e-06
PEPTIDOGLYCANSYN.PWY..peptidoglycan.biosynthesis.I..meso.diaminopimelate.containing.	rs55935294	T	C	0.436777	-0.0776776	0.0164172	2.22902e-06
PEPTIDOGLYCANSYN.PWY..peptidoglycan.biosynthesis.I..meso.diaminopimelate.containing.	rs72809331	G	A	0.0659944	-0.174666	0.0372515	2.74776e-06
PEPTIDOGLYCANSYN.PWY..peptidoglycan.biosynthesis.I..meso.diaminopimelate.containing.	rs57752094	C	A	0.170457	0.106925	0.0215729	7.17831e-07
PEPTIDOGLYCANSYN.PWY..peptidoglycan.biosynthesis.I..meso.diaminopimelate.containing.	rs11254890	A	G	0.0899903	-0.1425	0.0297381	1.65254e-06
PEPTIDOGLYCANSYN.PWY..peptidoglycan.biosynthesis.I..meso.diaminopimelate.containing.	rs77069323	C	G	0.0827472	0.157182	0.0306758	2.99167e-07
PEPTIDOGLYCANSYN.PWY..peptidoglycan.biosynthesis.I..meso.diaminopimelate.containing.	rs17601633	A	G	0.360364	-0.0766053	0.0167355	4.7078e-06
PHOSLIPSYN.PWY..superpathway.of.phospholipid.biosynthesis.I..bacteria.	rs187463	T	G	0.644664	-0.0803475	0.0168791	1.93425e-06
PHOSLIPSYN.PWY..superpathway.of.phospholipid.biosynthesis.I..bacteria.	rs9471554	T	C	0.324334	0.0766225	0.017299	9.45414e-06
PHOSLIPSYN.PWY..superpathway.of.phospholipid.biosynthesis.I..bacteria.	rs12000184	G	A	0.240929	-0.0857915	0.019235	8.18894e-06
PHOSLIPSYN.PWY..superpathway.of.phospholipid.biosynthesis.I..bacteria.	rs77054814	A	G	0.0748263	-0.144474	0.0325547	9.08451e-06
PHOSLIPSYN.PWY..superpathway.of.phospholipid.biosynthesis.I..bacteria.	rs10979829	T	A	0.229883	0.0895778	0.0193862	3.82453e-06
PHOSLIPSYN.PWY..superpathway.of.phospholipid.biosynthesis.I..bacteria.	rs163172	A	G	0.850091	0.122222	0.0238	2.8156e-07
PHOSLIPSYN.PWY..superpathway.of.phospholipid.biosynthesis.I..bacteria.	rs631694	C	T	0.919616	0.141866	0.030324	2.8922e-06
PHOSLIPSYN.PWY..superpathway.of.phospholipid.biosynthesis.I..bacteria.	rs10859752	G	A	0.402186	0.0769656	0.016414	2.74517e-06
PHOSLIPSYN.PWY..superpathway.of.phospholipid.biosynthesis.I..bacteria.	rs78496981	C	T	0.0682182	-0.152002	0.0324838	2.87836e-06
PHOSLIPSYN.PWY..superpathway.of.phospholipid.biosynthesis.I..bacteria.	rs780162	G	C	0.20111	-0.0981107	0.0214092	4.59145e-06
PHOSLIPSYN.PWY..superpathway.of.phospholipid.biosynthesis.I..bacteria.	rs9898722	T	A	0.331339	-0.0766573	0.0172046	8.36499e-06
PHOSLIPSYN.PWY..superpathway.of.phospholipid.biosynthesis.I..bacteria.	rs73104513	C	T	0.144012	-0.108511	0.0238689	5.46407e-06
PHOSLIPSYN.PWY..superpathway.of.phospholipid.biosynthesis.I..bacteria.	rs1029249	T	C	0.227143	-0.0885882	0.0191712	3.8207e-06
POLYAMINSYN3.PWY..superpathway.of.polyamine.biosynthesis.II	rs11890644	A	G	0.183125	0.119734	0.0262502	5.085e-06
POLYAMINSYN3.PWY..superpathway.of.polyamine.biosynthesis.II	rs76729673	A	G	0.0906577	-0.164494	0.035505	3.60455e-06
POLYAMINSYN3.PWY..superpathway.of.polyamine.biosynthesis.II	rs7433679	T	C	0.144025	-0.1319	0.029427	7.38574e-06
POLYAMINSYN3.PWY..superpathway.of.polyamine.biosynthesis.II	rs7673044	C	T	0.0978928	0.159308	0.0342961	3.39935e-06
POLYAMINSYN3.PWY..superpathway.of.polyamine.biosynthesis.II	rs258495	T	A	0.61976	0.0975198	0.0209483	3.23584e-06
POLYAMINSYN3.PWY..superpathway.of.polyamine.biosynthesis.II	rs7745701	A	G	0.0845403	0.175902	0.0385771	5.12139e-06
POLYAMINSYN3.PWY..superpathway.of.polyamine.biosynthesis.II	rs475221	G	A	0.515585	-0.0948327	0.0208574	5.44865e-06
POLYAMINSYN3.PWY..superpathway.of.polyamine.biosynthesis.II	rs10969036	A	G	0.443972	0.0922425	0.0204543	6.49223e-06
POLYAMINSYN3.PWY..superpathway.of.polyamine.biosynthesis.II	rs12570677	T	A	0.119457	0.144834	0.0324785	8.22e-06
POLYAMINSYN3.PWY..superpathway.of.polyamine.biosynthesis.II	rs11627731	A	G	0.0802933	-0.18225	0.0379274	1.54568e-06
POLYAMINSYN3.PWY..superpathway.of.polyamine.biosynthesis.II	rs58529279	C	T	0.0581069	0.219027	0.0450389	1.1558e-06
POLYAMINSYN3.PWY..superpathway.of.polyamine.biosynthesis.II	rs4566305	A	G	0.684957	-0.123803	0.0249048	6.65857e-07
POLYAMSYN.PWY..superpathway.of.polyamine.biosynthesis.I	rs17543785	A	G	0.265156	-0.0837133	0.018795	8.42769e-06
POLYAMSYN.PWY..superpathway.of.polyamine.biosynthesis.I	rs17786325	T	C	0.687308	-0.0768871	0.0173451	9.30207e-06
POLYAMSYN.PWY..superpathway.of.polyamine.biosynthesis.I	rs4678043	T	C	0.664659	-0.0757748	0.0170675	9.00812e-06
POLYAMSYN.PWY..superpathway.of.polyamine.biosynthesis.I	rs12510598	G	A	0.275054	-0.0815199	0.0180513	6.30147e-06
POLYAMSYN.PWY..superpathway.of.polyamine.biosynthesis.I	rs10241729	A	G	0.228727	-0.0861325	0.0190947	6.45821e-06
POLYAMSYN.PWY..superpathway.of.polyamine.biosynthesis.I	rs79415932	G	A	0.0861367	-0.137285	0.0309223	9.00932e-06
POLYAMSYN.PWY..superpathway.of.polyamine.biosynthesis.I	rs10140803	C	T	0.0691355	0.141662	0.031461	6.70713e-06
POLYAMSYN.PWY..superpathway.of.polyamine.biosynthesis.I	rs80217121	T	C	0.0857864	0.141448	0.0300043	2.42612e-06
POLYISOPRENSYN.PWY..polyisoprenoid.biosynthesis..E..coli.	rs2042558	A	G	0.193068	0.160468	0.0352994	5.4701e-06
POLYISOPRENSYN.PWY..polyisoprenoid.biosynthesis..E..coli.	rs824634	C	T	0.79113	-0.15561	0.0343526	5.90399e-06
POLYISOPRENSYN.PWY..polyisoprenoid.biosynthesis..E..coli.	rs4868691	C	T	0.590829	-0.132027	0.028598	3.89964e-06
POLYISOPRENSYN.PWY..polyisoprenoid.biosynthesis..E..coli.	rs6919931	G	A	0.133549	0.185259	0.0412847	7.2114e-06
POLYISOPRENSYN.PWY..polyisoprenoid.biosynthesis..E..coli.	rs12670364	C	T	0.0853551	-0.223462	0.0498778	7.45725e-06
POLYISOPRENSYN.PWY..polyisoprenoid.biosynthesis..E..coli.	rs12156527	A	G	0.071851	0.258842	0.0554408	3.0297e-06
POLYISOPRENSYN.PWY..polyisoprenoid.biosynthesis..E..coli.	rs12761356	T	C	0.454407	-0.123341	0.0272852	6.17114e-06
POLYISOPRENSYN.PWY..polyisoprenoid.biosynthesis..E..coli.	rs4936253	G	A	0.376581	-0.135675	0.0302988	7.53821e-06
PPGPPMET.PWY..ppGpp.biosynthesis	rs73648437	T	C	0.0744602	0.171367	0.0357695	1.66061e-06
PPGPPMET.PWY..ppGpp.biosynthesis	rs71505230	G	A	0.0503279	0.201853	0.0430388	2.73161e-06
PPGPPMET.PWY..ppGpp.biosynthesis	rs7096411	G	A	0.424831	-0.0857703	0.0190509	6.72625e-06
PPGPPMET.PWY..ppGpp.biosynthesis	rs10767786	C	T	0.388995	0.0852294	0.0188124	5.88481e-06
PPGPPMET.PWY..ppGpp.biosynthesis	rs10783794	A	G	0.386545	0.088903	0.0192138	3.70938e-06
PPGPPMET.PWY..ppGpp.biosynthesis	rs4767337	A	C	0.188831	-0.108238	0.0235988	4.50525e-06
PPGPPMET.PWY..ppGpp.biosynthesis	rs2098065	G	A	0.527631	0.0937673	0.0204054	4.32294e-06
PPGPPMET.PWY..ppGpp.biosynthesis	rs60898162	G	A	0.332184	0.090114	0.0200532	6.99811e-06
PPGPPMET.PWY..ppGpp.biosynthesis	rs8098406	G	A	0.475509	0.0833677	0.0186966	8.23502e-06
PPGPPMET.PWY..ppGpp.biosynthesis	rs10404465	T	A	0.241021	0.100853	0.0216345	3.13615e-06
PPGPPMET.PWY..ppGpp.biosynthesis	rs743920	C	G	0.128345	-0.139891	0.0312514	7.5948e-06
PRPP.PWY..superpathway.of.histidine..purine..and.pyrimidine.biosynthesis	rs857044	T	A	0.282083	0.0822036	0.0182948	7.01345e-06
PRPP.PWY..superpathway.of.histidine..purine..and.pyrimidine.biosynthesis	rs61733531	C	T	0.171229	0.100089	0.0221499	6.22171e-06
PRPP.PWY..superpathway.of.histidine..purine..and.pyrimidine.biosynthesis	rs60152513	G	A	0.0814397	-0.140131	0.0305756	4.58105e-06
PRPP.PWY..superpathway.of.histidine..purine..and.pyrimidine.biosynthesis	rs13080908	A	G	0.165509	0.105164	0.0219949	1.74186e-06
PRPP.PWY..superpathway.of.histidine..purine..and.pyrimidine.biosynthesis	rs12549221	T	C	0.787149	0.0961229	0.0216562	9.05537e-06
PRPP.PWY..superpathway.of.histidine..purine..and.pyrimidine.biosynthesis	rs12359494	C	T	0.559445	0.0720598	0.0162967	9.79046e-06
PRPP.PWY..superpathway.of.histidine..purine..and.pyrimidine.biosynthesis	rs73314327	T	C	0.269055	0.0842558	0.0183589	4.44571e-06
PRPP.PWY..superpathway.of.histidine..purine..and.pyrimidine.biosynthesis	rs1526953	A	C	0.0584859	0.15864	0.0348064	5.1697e-06
PRPP.PWY..superpathway.of.histidine..purine..and.pyrimidine.biosynthesis	rs72686468	A	G	0.069932	0.152768	0.0321889	2.07493e-06
PRPP.PWY..superpathway.of.histidine..purine..and.pyrimidine.biosynthesis	rs2923143	G	A	0.263102	-0.0973735	0.0189722	2.86003e-07
PRPP.PWY..superpathway.of.histidine..purine..and.pyrimidine.biosynthesis	rs4889160	G	A	0.228647	0.0891387	0.0194977	4.83652e-06
PRPP.PWY..superpathway.of.histidine..purine..and.pyrimidine.biosynthesis	rs2406211	T	C	0.416967	-0.0760629	0.0165964	4.5811e-06
PRPP.PWY..superpathway.of.histidine..purine..and.pyrimidine.biosynthesis	rs111364229	G	C	0.0892174	-0.136952	0.0305024	7.12585e-06
PRPP.PWY..superpathway.of.histidine..purine..and.pyrimidine.biosynthesis	rs237483	C	A	0.572926	0.072289	0.0163378	9.66043e-06
PWY.1269..CMP.3.deoxy.D.manno.octulosonate.biosynthesis.I	rs2339975	G	C	0.580122	-0.074864	0.016338	4.60103e-06
PWY.1269..CMP.3.deoxy.D.manno.octulosonate.biosynthesis.I	rs1346730	T	G	0.582161	-0.0775693	0.0164645	2.46123e-06
PWY.1269..CMP.3.deoxy.D.manno.octulosonate.biosynthesis.I	rs505710	C	G	0.766761	0.0851199	0.0192342	9.6242e-06
PWY.1269..CMP.3.deoxy.D.manno.octulosonate.biosynthesis.I	rs963497	T	C	0.282733	0.0838326	0.018242	4.31527e-06
PWY.1269..CMP.3.deoxy.D.manno.octulosonate.biosynthesis.I	rs880610	G	A	0.138044	-0.104565	0.0234042	7.90298e-06
PWY.1269..CMP.3.deoxy.D.manno.octulosonate.biosynthesis.I	rs11638057	T	A	0.384199	-0.0744852	0.016619	7.39665e-06
PWY.1269..CMP.3.deoxy.D.manno.octulosonate.biosynthesis.I	rs72626602	C	T	0.10203	0.140128	0.0270826	2.28992e-07
PWY.2941..L.lysine.biosynthesis.II	rs7716011	T	G	0.249325	0.0924444	0.0186111	6.79416e-07
PWY.2941..L.lysine.biosynthesis.II	rs9396681	C	T	0.896325	0.139791	0.029043	1.48517e-06
PWY.2941..L.lysine.biosynthesis.II	rs6416172	C	T	0.287319	-0.0807092	0.0179392	6.8259e-06
PWY.2941..L.lysine.biosynthesis.II	rs1783596	C	T	0.554655	0.0730932	0.0161747	6.21347e-06
PWY.2941..L.lysine.biosynthesis.II	rs11617625	G	A	0.105428	-0.117501	0.0264286	8.74976e-06
PWY.2941..L.lysine.biosynthesis.II	rs1559831	G	A	0.940665	0.156585	0.0348368	6.96286e-06
PWY.2941..L.lysine.biosynthesis.II	rs4784500	G	T	0.794729	-0.103016	0.0215544	1.75857e-06
PWY.2942..L.lysine.biosynthesis.III	rs11162626	A	T	0.177772	0.10033	0.0212051	2.22998e-06
PWY.2942..L.lysine.biosynthesis.III	rs2030972	G	A	0.40627	-0.0743306	0.0163493	5.45688e-06
PWY.2942..L.lysine.biosynthesis.III	rs4939301	C	T	0.555692	-0.0865563	0.0167733	2.46481e-07
PWY.2942..L.lysine.biosynthesis.III	rs7242421	T	C	0.315865	-0.0950062	0.0182749	2.00645e-07
PWY.2942..L.lysine.biosynthesis.III	rs2822624	A	G	0.581713	0.0854587	0.0165373	2.37076e-07
PWY.3001..superpathway.of.L.isoleucine.biosynthesis.I	rs138449099	A	C	0.0705568	-0.158697	0.0330818	1.60966e-06
PWY.3001..superpathway.of.L.isoleucine.biosynthesis.I	rs875896	C	A	0.76106	0.0896551	0.0189544	2.24476e-06
PWY.3001..superpathway.of.L.isoleucine.biosynthesis.I	rs7899564	G	A	0.929969	-0.155414	0.0318224	1.04059e-06
PWY.3001..superpathway.of.L.isoleucine.biosynthesis.I	rs11630219	C	G	0.405623	-0.0748087	0.0165619	6.27475e-06
PWY.3001..superpathway.of.L.isoleucine.biosynthesis.I	rs28733370	C	G	0.192839	0.0912532	0.0203668	7.44734e-06
PWY.3001..superpathway.of.L.isoleucine.biosynthesis.I	rs2107539	C	T	0.243451	-0.105223	0.0217361	1.29222e-06
PWY.3001..superpathway.of.L.isoleucine.biosynthesis.I	rs62228654	G	C	0.0668159	-0.169803	0.0337315	4.80425e-07
PWY.3781..aerobic.respiration.I..cytochrome.c.	rs196364	A	G	0.357856	-0.175505	0.0335734	1.71818e-07
PWY.3781..aerobic.respiration.I..cytochrome.c.	rs6940694	G	A	0.050385	-0.394297	0.0790102	6.02358e-07
PWY.4242..pantothenate.and.coenzyme.A.biosynthesis.III	rs6425766	G	A	0.481903	0.072575	0.016053	6.15558e-06
PWY.4242..pantothenate.and.coenzyme.A.biosynthesis.III	rs10493855	A	C	0.114882	-0.115641	0.0257008	6.81129e-06
PWY.4242..pantothenate.and.coenzyme.A.biosynthesis.III	rs734224	G	T	0.162338	-0.104059	0.0221454	2.61576e-06
PWY.4242..pantothenate.and.coenzyme.A.biosynthesis.III	rs13142904	C	T	0.0600325	-0.179214	0.0355695	4.69403e-07
PWY.4242..pantothenate.and.coenzyme.A.biosynthesis.III	rs4504278	C	A	0.730775	0.0852963	0.0189836	7.01752e-06
PWY.4242..pantothenate.and.coenzyme.A.biosynthesis.III	rs62483577	A	C	0.658251	-0.0768044	0.0172879	8.8852e-06
PWY.4242..pantothenate.and.coenzyme.A.biosynthesis.III	rs10764331	A	G	0.403507	-0.0726991	0.0162946	8.13707e-06
PWY.4242..pantothenate.and.coenzyme.A.biosynthesis.III	rs78983051	A	G	0.10593	0.125465	0.0269784	3.31005e-06
PWY.4242..pantothenate.and.coenzyme.A.biosynthesis.III	rs10831658	G	A	0.207313	-0.0955848	0.0199329	1.62399e-06
PWY.4242..pantothenate.and.coenzyme.A.biosynthesis.III	rs286908	G	A	0.293175	-0.0828651	0.0174321	1.99827e-06
PWY.4242..pantothenate.and.coenzyme.A.biosynthesis.III	rs2187564	C	A	0.416147	-0.0749433	0.0161349	3.40413e-06
PWY.4242..pantothenate.and.coenzyme.A.biosynthesis.III	rs9599845	T	C	0.237486	0.0920387	0.0202114	5.26871e-06
PWY.4242..pantothenate.and.coenzyme.A.biosynthesis.III	rs235996	G	A	0.145756	-0.102719	0.0225421	5.19478e-06
PWY.4242..pantothenate.and.coenzyme.A.biosynthesis.III	rs371346	A	G	0.280494	-0.0823282	0.0177066	3.32635e-06
PWY.4242..pantothenate.and.coenzyme.A.biosynthesis.III	rs7251031	T	G	0.308299	-0.0883793	0.0173325	3.4135e-07
PWY.4984..urea.cycle	rs17530744	G	C	0.217453	-0.0919772	0.0207968	9.74917e-06
PWY.4984..urea.cycle	rs1035394	A	T	0.690265	-0.0818655	0.017782	4.14772e-06
PWY.4984..urea.cycle	rs12113402	C	T	0.279523	0.0861076	0.0189666	5.62628e-06
PWY.4984..urea.cycle	rs7825304	A	T	0.465015	0.0742678	0.0162675	4.9852e-06
PWY.4984..urea.cycle	rs3131899	C	T	0.366633	0.0763958	0.01724	9.36579e-06
PWY.4984..urea.cycle	rs7906344	G	A	0.629833	-0.0755594	0.0169008	7.79443e-06
PWY.4984..urea.cycle	rs17772715	T	C	0.722259	0.0798891	0.0180568	9.67447e-06
PWY.4984..urea.cycle	rs11862432	C	T	0.345883	0.0808289	0.0182807	9.79972e-06
PWY.4984..urea.cycle	rs79525129	C	T	0.135183	0.10894	0.0240589	5.9525e-06
PWY.4984..urea.cycle	rs2213429	C	T	0.182428	-0.0964336	0.0216172	8.15896e-06
PWY.5005..biotin.biosynthesis.II	rs608108	T	C	0.303646	0.105095	0.0221999	2.20129e-06
PWY.5005..biotin.biosynthesis.II	rs778115	T	C	0.579362	-0.101046	0.0206887	1.03877e-06
PWY.5005..biotin.biosynthesis.II	rs60905581	G	C	0.104315	0.151984	0.0338672	7.20158e-06
PWY.5005..biotin.biosynthesis.II	rs73852710	T	G	0.0695707	-0.187124	0.0400277	2.94147e-06
PWY.5005..biotin.biosynthesis.II	rs9765093	G	A	0.265378	0.109305	0.0236336	3.74639e-06
PWY.5005..biotin.biosynthesis.II	rs17569415	G	A	0.340946	0.0985581	0.021308	3.73868e-06
PWY.5005..biotin.biosynthesis.II	rs11143787	A	G	0.285638	-0.10532	0.0237885	9.53944e-06
PWY.5005..biotin.biosynthesis.II	rs16908224	A	G	0.230424	-0.108766	0.0238363	5.04242e-06
PWY.5005..biotin.biosynthesis.II	rs9569181	T	C	0.081752	-0.169449	0.0373685	5.77307e-06
PWY.5005..biotin.biosynthesis.II	rs113053719	C	A	0.100986	0.158942	0.0341622	3.27834e-06
PWY.5005..biotin.biosynthesis.II	rs17645023	A	T	0.245424	0.125699	0.0235802	9.78208e-08
PWY.5005..biotin.biosynthesis.II	rs6062355	G	T	0.144955	-0.143298	0.0309319	3.60937e-06
PWY.5022..4.aminobutanoate.degradation.V	rs35986566	A	G	0.386074	0.0824125	0.0184681	8.10393e-06
PWY.5022..4.aminobutanoate.degradation.V	rs2239926	G	C	0.276888	0.0965996	0.0198604	1.15081e-06
PWY.5022..4.aminobutanoate.degradation.V	rs117829634	A	G	0.0747059	-0.174867	0.0362802	1.43624e-06
PWY.5022..4.aminobutanoate.degradation.V	rs2948520	C	T	0.501949	0.0801306	0.0180433	8.95353e-06
PWY.5022..4.aminobutanoate.degradation.V	rs6105464	C	A	0.323442	-0.0847624	0.0188444	6.85927e-06
PWY.5088..L.glutamate.degradation.VIII..to.propanoate.	rs12028490	C	T	0.0871635	-0.274747	0.0600411	4.73974e-06
PWY.5088..L.glutamate.degradation.VIII..to.propanoate.	rs6438382	G	A	0.492623	-0.161494	0.035435	5.1776e-06
PWY.5088..L.glutamate.degradation.VIII..to.propanoate.	rs11732315	G	A	0.0608812	0.346719	0.0709011	1.00745e-06
PWY.5088..L.glutamate.degradation.VIII..to.propanoate.	rs2127754	G	A	0.368415	-0.161332	0.0352874	4.83241e-06
PWY.5088..L.glutamate.degradation.VIII..to.propanoate.	rs77267984	C	T	0.0771424	-0.302329	0.0675211	7.55041e-06
PWY.5088..L.glutamate.degradation.VIII..to.propanoate.	rs675403	A	G	0.253467	0.174413	0.0387138	6.63133e-06
PWY.5088..L.glutamate.degradation.VIII..to.propanoate.	rs11860007	A	T	0.377399	-0.156407	0.0347707	6.85164e-06
PWY.5088..L.glutamate.degradation.VIII..to.propanoate.	rs9927590	C	T	0.0843884	-0.339265	0.0590702	9.27824e-09
PWY.5088..L.glutamate.degradation.VIII..to.propanoate.	rs4507010	A	G	0.724424	0.177948	0.0399342	8.34866e-06
PWY.5097..L.lysine.biosynthesis.VI	rs11162626	A	T	0.177772	0.0987969	0.0212097	3.19135e-06
PWY.5097..L.lysine.biosynthesis.VI	rs7557745	T	C	0.930722	-0.148732	0.0321656	3.76518e-06
PWY.5097..L.lysine.biosynthesis.VI	rs289852	G	C	0.37541	-0.0741851	0.0166741	8.62248e-06
PWY.5097..L.lysine.biosynthesis.VI	rs111440229	A	G	0.0553672	-0.162824	0.0365826	8.55318e-06
PWY.5097..L.lysine.biosynthesis.VI	rs6873153	C	T	0.211044	-0.0897738	0.0198525	6.12503e-06
PWY.5097..L.lysine.biosynthesis.VI	rs6882828	G	T	0.178837	0.0951708	0.0211272	6.64789e-06
PWY.5097..L.lysine.biosynthesis.VI	rs3734447	T	G	0.597407	-0.0755862	0.016448	4.31754e-06
PWY.5097..L.lysine.biosynthesis.VI	rs56166050	C	T	0.194657	0.101884	0.0220272	3.73957e-06
PWY.5097..L.lysine.biosynthesis.VI	rs1962815	G	A	0.382817	0.0771051	0.0167663	4.24875e-06
PWY.5097..L.lysine.biosynthesis.VI	rs805719	G	A	0.827742	-0.0969086	0.0219057	9.69365e-06
PWY.5097..L.lysine.biosynthesis.VI	rs4939301	C	T	0.555692	-0.0833505	0.0167769	6.75906e-07
PWY.5097..L.lysine.biosynthesis.VI	rs10748397	T	G	0.758401	0.0837637	0.0189395	9.74796e-06
PWY.5097..L.lysine.biosynthesis.VI	rs76301358	G	A	0.171596	0.0962915	0.0215321	7.74903e-06
PWY.5097..L.lysine.biosynthesis.VI	rs754639	G	A	0.33023	0.092514	0.0184126	5.0476e-07
PWY.5097..L.lysine.biosynthesis.VI	rs7242421	T	C	0.315865	-0.0855779	0.0182788	2.8434e-06
PWY.5097..L.lysine.biosynthesis.VI	rs2822654	A	C	0.498252	0.0851494	0.0162803	1.69323e-07
PWY.5100..pyruvate.fermentation.to.acetate.and.lactate.II	rs602386	C	G	0.18448	-0.0971919	0.0214695	5.98351e-06
PWY.5100..pyruvate.fermentation.to.acetate.and.lactate.II	rs75331157	C	G	0.057573	0.159162	0.035794	8.72347e-06
PWY.5100..pyruvate.fermentation.to.acetate.and.lactate.II	rs12128621	T	A	0.50452	-0.0825138	0.0164369	5.16652e-07
PWY.5100..pyruvate.fermentation.to.acetate.and.lactate.II	rs7595525	A	C	0.200693	-0.0912273	0.0203954	7.71529e-06
PWY.5100..pyruvate.fermentation.to.acetate.and.lactate.II	rs4533457	T	G	0.813065	0.0949563	0.0210722	6.59854e-06
PWY.5100..pyruvate.fermentation.to.acetate.and.lactate.II	rs2624881	T	C	0.0879416	0.128454	0.0284322	6.24599e-06
PWY.5100..pyruvate.fermentation.to.acetate.and.lactate.II	rs11249616	G	A	0.219036	-0.0960622	0.0204511	2.638e-06
PWY.5100..pyruvate.fermentation.to.acetate.and.lactate.II	rs3812328	G	A	0.347247	-0.0772099	0.017091	6.25483e-06
PWY.5100..pyruvate.fermentation.to.acetate.and.lactate.II	rs80315336	G	A	0.0654592	0.156289	0.034934	7.68309e-06
PWY.5100..pyruvate.fermentation.to.acetate.and.lactate.II	rs117996720	C	A	0.0608325	-0.167688	0.0368444	5.33263e-06
PWY.5100..pyruvate.fermentation.to.acetate.and.lactate.II	rs12280724	G	T	0.0762468	-0.137533	0.0304651	6.34824e-06
PWY.5100..pyruvate.fermentation.to.acetate.and.lactate.II	rs9954361	T	A	0.195492	0.0961991	0.0215077	7.72075e-06
PWY.5100..pyruvate.fermentation.to.acetate.and.lactate.II	rs1187244	T	C	0.304888	-0.0863736	0.01771	1.07657e-06
PWY.5100..pyruvate.fermentation.to.acetate.and.lactate.II	rs4816116	A	G	0.127913	-0.113439	0.0250079	5.72988e-06
PWY.5100..pyruvate.fermentation.to.acetate.and.lactate.II	rs139828044	C	T	0.0793644	-0.147392	0.0330041	7.97434e-06
PWY.5101..L.isoleucine.biosynthesis.II	rs17793651	C	T	0.0526319	-0.173607	0.0375448	3.76431e-06
PWY.5101..L.isoleucine.biosynthesis.II	rs57592260	G	T	0.287597	-0.0899785	0.0183466	9.37253e-07
PWY.5101..L.isoleucine.biosynthesis.II	rs10015335	T	A	0.338509	-0.079337	0.0174319	5.33281e-06
PWY.5101..L.isoleucine.biosynthesis.II	rs67560429	A	G	0.333713	0.0776669	0.017482	8.88491e-06
PWY.5101..L.isoleucine.biosynthesis.II	rs12189770	A	G	0.258698	-0.0917168	0.0207282	9.65621e-06
PWY.5101..L.isoleucine.biosynthesis.II	rs4744061	G	A	0.176991	-0.0994209	0.021482	3.69052e-06
PWY.5101..L.isoleucine.biosynthesis.II	rs680138	C	T	0.617861	-0.0767407	0.0170434	6.71094e-06
PWY.5101..L.isoleucine.biosynthesis.II	rs34025630	C	T	0.182399	-0.100746	0.0216268	3.1866e-06
PWY.5101..L.isoleucine.biosynthesis.II	rs10498546	C	T	0.215289	-0.090309	0.0199779	6.1708e-06
PWY.5101..L.isoleucine.biosynthesis.II	rs116856824	G	T	0.0546963	-0.171955	0.037782	5.33296e-06
PWY.5101..L.isoleucine.biosynthesis.II	rs28513874	A	G	0.37101	-0.0852611	0.0169767	5.10722e-07
PWY.5101..L.isoleucine.biosynthesis.II	rs4798876	G	A	0.468011	-0.0777825	0.016781	3.56681e-06
PWY.5101..L.isoleucine.biosynthesis.II	rs9304309	A	G	0.252999	0.0871492	0.0191799	5.52575e-06
PWY.5104..L.isoleucine.biosynthesis.IV	rs17042641	G	C	0.251995	-0.0893593	0.0186885	1.73974e-06
PWY.5104..L.isoleucine.biosynthesis.IV	rs111831915	G	A	0.091669	0.127343	0.0287575	9.50428e-06
PWY.5104..L.isoleucine.biosynthesis.IV	rs153114	T	C	0.271122	-0.0876991	0.0182213	1.48685e-06
PWY.5104..L.isoleucine.biosynthesis.IV	rs10810562	T	C	0.857462	-0.119688	0.0231575	2.36024e-07
PWY.5104..L.isoleucine.biosynthesis.IV	rs1904729	G	A	0.596126	0.0773397	0.0166746	3.5148e-06
PWY.5104..L.isoleucine.biosynthesis.IV	rs1887496	A	G	0.406246	-0.0749804	0.0163068	4.26368e-06
PWY.5104..L.isoleucine.biosynthesis.IV	rs77090789	T	C	0.110354	-0.122242	0.0257831	2.12469e-06
PWY.5104..L.isoleucine.biosynthesis.IV	rs1997943	G	A	0.245532	0.0858536	0.0187379	4.60938e-06
PWY.5104..L.isoleucine.biosynthesis.IV	rs76878083	C	T	0.0879141	0.139461	0.0307677	5.82282e-06
PWY.5121..superpathway.of.geranylgeranyl.diphosphate.biosynthesis.II..via.MEP.	rs3010318	T	G	0.856341	0.12472	0.0254893	9.92999e-07
PWY.5121..superpathway.of.geranylgeranyl.diphosphate.biosynthesis.II..via.MEP.	rs12468621	C	G	0.0778536	-0.156225	0.0347432	6.90662e-06
PWY.5121..superpathway.of.geranylgeranyl.diphosphate.biosynthesis.II..via.MEP.	rs12477233	G	A	0.0953506	0.172524	0.0362487	1.94118e-06
PWY.5121..superpathway.of.geranylgeranyl.diphosphate.biosynthesis.II..via.MEP.	rs34280534	G	C	0.195189	0.10559	0.0224937	2.67644e-06
PWY.5121..superpathway.of.geranylgeranyl.diphosphate.biosynthesis.II..via.MEP.	rs11708774	A	G	0.370633	-0.0874978	0.0187245	2.96987e-06
PWY.5121..superpathway.of.geranylgeranyl.diphosphate.biosynthesis.II..via.MEP.	rs6872950	C	T	0.787312	0.0967609	0.0217042	8.26676e-06
PWY.5121..superpathway.of.geranylgeranyl.diphosphate.biosynthesis.II..via.MEP.	rs1348	T	C	0.198638	-0.103083	0.0222436	3.58214e-06
PWY.5121..superpathway.of.geranylgeranyl.diphosphate.biosynthesis.II..via.MEP.	rs7768092	T	C	0.0753044	0.168872	0.0366397	4.04647e-06
PWY.5121..superpathway.of.geranylgeranyl.diphosphate.biosynthesis.II..via.MEP.	rs73223276	C	A	0.076636	0.16298	0.0361788	6.6418e-06
PWY.5121..superpathway.of.geranylgeranyl.diphosphate.biosynthesis.II..via.MEP.	rs34880012	T	C	0.0974342	-0.168228	0.0335577	5.35598e-07
PWY.5121..superpathway.of.geranylgeranyl.diphosphate.biosynthesis.II..via.MEP.	rs324546	A	G	0.623757	-0.0869535	0.0185896	2.90347e-06
PWY.5121..superpathway.of.geranylgeranyl.diphosphate.biosynthesis.II..via.MEP.	rs10786832	C	T	0.372798	0.085438	0.0186763	4.76965e-06
PWY.5121..superpathway.of.geranylgeranyl.diphosphate.biosynthesis.II..via.MEP.	rs118145836	G	A	0.125925	-0.128246	0.0279642	4.51664e-06
PWY.5173..superpathway.of.acetyl.CoA.biosynthesis	rs57556486	A	C	0.100193	-0.166228	0.0369351	6.7778e-06
PWY.5173..superpathway.of.acetyl.CoA.biosynthesis	rs72802218	A	C	0.276743	0.110332	0.0243166	5.69789e-06
PWY.5173..superpathway.of.acetyl.CoA.biosynthesis	rs11684212	C	T	0.0510055	-0.233394	0.0506614	4.08617e-06
PWY.5173..superpathway.of.acetyl.CoA.biosynthesis	rs78721974	C	G	0.0762398	0.194905	0.0430417	5.94649e-06
PWY.5173..superpathway.of.acetyl.CoA.biosynthesis	rs10433369	T	A	0.212694	-0.127888	0.0272418	2.67211e-06
PWY.5173..superpathway.of.acetyl.CoA.biosynthesis	rs56349005	C	T	0.193825	-0.125349	0.0280718	7.99596e-06
PWY.5173..superpathway.of.acetyl.CoA.biosynthesis	rs16880922	C	T	0.0949568	0.169769	0.0382782	9.20121e-06
PWY.5173..superpathway.of.acetyl.CoA.biosynthesis	rs9649791	C	T	0.0951246	0.170452	0.0380155	7.33424e-06
PWY.5173..superpathway.of.acetyl.CoA.biosynthesis	rs72497321	A	G	0.104649	-0.163914	0.0365851	7.45233e-06
PWY.5173..superpathway.of.acetyl.CoA.biosynthesis	rs10989489	C	T	0.170248	0.14012	0.0299466	2.88268e-06
PWY.5173..superpathway.of.acetyl.CoA.biosynthesis	rs9969725	A	G	0.0970736	-0.195776	0.0386241	4.0043e-07
PWY.5173..superpathway.of.acetyl.CoA.biosynthesis	rs4442602	T	C	0.67759	-0.109588	0.0246138	8.49599e-06
PWY.5173..superpathway.of.acetyl.CoA.biosynthesis	rs9965721	A	C	0.57824	-0.11424	0.0246148	3.46521e-06
PWY.5173..superpathway.of.acetyl.CoA.biosynthesis	rs8108922	C	T	0.557354	-0.105907	0.022132	1.70777e-06
PWY.5177..glutaryl.CoA.degradation	rs6705904	T	G	0.607313	0.0777489	0.0164847	2.40008e-06
PWY.5177..glutaryl.CoA.degradation	rs6771585	C	T	0.268426	-0.0828843	0.0186237	8.5684e-06
PWY.5177..glutaryl.CoA.degradation	rs73035953	G	A	0.182476	-0.0938675	0.0211146	8.76432e-06
PWY.5177..glutaryl.CoA.degradation	rs2467707	T	C	0.890111	0.119244	0.0256029	3.20157e-06
PWY.5177..glutaryl.CoA.degradation	rs2769148	T	A	0.0847084	-0.137397	0.0292051	2.54412e-06
PWY.5177..glutaryl.CoA.degradation	rs34436485	T	G	0.22915	-0.0863431	0.0194084	8.63746e-06
PWY.5177..glutaryl.CoA.degradation	rs6504045	A	G	0.265363	0.0838954	0.0182589	4.33247e-06
PWY.5177..glutaryl.CoA.degradation	rs36720	T	C	0.306315	-0.078686	0.0176808	8.57211e-06
PWY.5177..glutaryl.CoA.degradation	rs2746259	G	A	0.621172	0.0816556	0.0181758	7.03751e-06
PWY.5188..tetrapyrrole.biosynthesis.I..from.glutamate.	rs7514177	G	A	0.367239	0.0845949	0.0169102	5.65604e-07
PWY.5188..tetrapyrrole.biosynthesis.I..from.glutamate.	rs56328422	T	C	0.27704	0.0920807	0.0185967	7.36618e-07
PWY.5188..tetrapyrrole.biosynthesis.I..from.glutamate.	rs6883971	G	A	0.500646	-0.0747935	0.0161242	3.50777e-06
PWY.5188..tetrapyrrole.biosynthesis.I..from.glutamate.	rs6955039	G	A	0.0870727	0.132395	0.0288909	4.59245e-06
PWY.5188..tetrapyrrole.biosynthesis.I..from.glutamate.	rs11784752	C	G	0.0773139	-0.15161	0.0309735	9.83886e-07
PWY.5188..tetrapyrrole.biosynthesis.I..from.glutamate.	rs10097925	A	G	0.0903157	0.127694	0.0280562	5.32991e-06
PWY.5188..tetrapyrrole.biosynthesis.I..from.glutamate.	rs72836424	T	C	0.0785636	0.134741	0.0298751	6.47836e-06
PWY.5188..tetrapyrrole.biosynthesis.I..from.glutamate.	rs602124	G	C	0.772156	-0.085996	0.0193755	9.06351e-06
PWY.5188..tetrapyrrole.biosynthesis.I..from.glutamate.	rs4268811	A	C	0.332946	0.0874016	0.0174958	5.86616e-07
PWY.5188..tetrapyrrole.biosynthesis.I..from.glutamate.	rs75605963	C	T	0.0588897	-0.156385	0.0354002	9.97919e-06
PWY.5188..tetrapyrrole.biosynthesis.I..from.glutamate.	rs61086481	G	A	0.210287	0.0879345	0.019844	9.36662e-06
PWY.5188..tetrapyrrole.biosynthesis.I..from.glutamate.	rs4810354	G	A	0.727515	-0.093531	0.0188279	6.77569e-07
PWY.5189..tetrapyrrole.biosynthesis.II..from.glycine.	rs78900653	A	G	0.0626405	-0.186456	0.0408695	5.06126e-06
PWY.5189..tetrapyrrole.biosynthesis.II..from.glycine.	rs497333	T	G	0.668849	-0.100133	0.0222943	7.07417e-06
PWY.5189..tetrapyrrole.biosynthesis.II..from.glycine.	rs11164337	C	T	0.335786	-0.103145	0.0211939	1.13463e-06
PWY.5189..tetrapyrrole.biosynthesis.II..from.glycine.	rs1408826	G	C	0.532828	0.0991627	0.0201667	8.78088e-07
PWY.5189..tetrapyrrole.biosynthesis.II..from.glycine.	rs9999134	T	A	0.413889	-0.0906156	0.0204524	9.39888e-06
PWY.5189..tetrapyrrole.biosynthesis.II..from.glycine.	rs9394084	G	A	0.249958	-0.112177	0.0248409	6.30736e-06
PWY.5189..tetrapyrrole.biosynthesis.II..from.glycine.	rs4291387	G	A	0.326343	0.0960681	0.021356	6.8466e-06
PWY.5189..tetrapyrrole.biosynthesis.II..from.glycine.	rs11601607	G	T	0.0739059	-0.177624	0.0388716	4.88879e-06
PWY.5189..tetrapyrrole.biosynthesis.II..from.glycine.	rs17181375	G	A	0.0764906	0.170862	0.0382622	7.98645e-06
PWY.5189..tetrapyrrole.biosynthesis.II..from.glycine.	rs4930770	C	T	0.245025	0.105489	0.0233603	6.30997e-06
PWY.5189..tetrapyrrole.biosynthesis.II..from.glycine.	rs2695011	C	T	0.935027	0.20264	0.044901	6.39029e-06
PWY.5189..tetrapyrrole.biosynthesis.II..from.glycine.	rs1696430	G	A	0.0698958	-0.1744	0.0390885	8.13257e-06
PWY.5189..tetrapyrrole.biosynthesis.II..from.glycine.	rs1437589	G	C	0.475967	-0.0966287	0.0202973	1.92961e-06
PWY.5189..tetrapyrrole.biosynthesis.II..from.glycine.	rs28645782	T	C	0.741605	0.107058	0.0233139	4.39011e-06
PWY.5345..superpathway.of.L.methionine.biosynthesis..by.sulfhydrylation.	rs55974538	G	A	0.117807	-0.11291	0.025371	8.57238e-06
PWY.5345..superpathway.of.L.methionine.biosynthesis..by.sulfhydrylation.	rs2305588	T	C	0.200682	-0.0980614	0.0204326	1.59255e-06
PWY.5345..superpathway.of.L.methionine.biosynthesis..by.sulfhydrylation.	rs34153461	A	C	0.457711	0.0759731	0.0171584	9.52166e-06
PWY.5345..superpathway.of.L.methionine.biosynthesis..by.sulfhydrylation.	rs13266584	T	A	0.0870627	0.132093	0.029505	7.57108e-06
PWY.5345..superpathway.of.L.methionine.biosynthesis..by.sulfhydrylation.	rs12541554	G	A	0.342803	-0.0806005	0.0170578	2.29965e-06
PWY.5345..superpathway.of.L.methionine.biosynthesis..by.sulfhydrylation.	rs11631625	A	G	0.241789	-0.0861176	0.0190931	6.47073e-06
PWY.5345..superpathway.of.L.methionine.biosynthesis..by.sulfhydrylation.	rs12442423	A	C	0.168002	-0.0975472	0.0220458	9.65536e-06
PWY.5345..superpathway.of.L.methionine.biosynthesis..by.sulfhydrylation.	rs77586457	G	A	0.0567096	0.175786	0.0364365	1.4039e-06
PWY.5345..superpathway.of.L.methionine.biosynthesis..by.sulfhydrylation.	rs36095827	G	T	0.52524	0.0875099	0.0163625	8.88323e-08
PWY.5345..superpathway.of.L.methionine.biosynthesis..by.sulfhydrylation.	rs77995790	T	C	0.0617925	-0.158003	0.0343555	4.24401e-06
PWY.5345..superpathway.of.L.methionine.biosynthesis..by.sulfhydrylation.	rs73009442	C	A	0.287204	0.0928574	0.0199593	3.28181e-06
PWY.5384..sucrose.degradation.IV..sucrose.phosphorylase.	rs469926	T	C	0.582726	-0.0936989	0.0208728	7.15438e-06
PWY.5384..sucrose.degradation.IV..sucrose.phosphorylase.	rs1641129	G	T	0.0583257	-0.204992	0.045167	5.66453e-06
PWY.5384..sucrose.degradation.IV..sucrose.phosphorylase.	rs6794521	T	C	0.545526	0.0956983	0.0203386	2.53537e-06
PWY.5384..sucrose.degradation.IV..sucrose.phosphorylase.	rs12646654	T	C	0.315164	-0.0955337	0.0216118	9.85011e-06
PWY.5384..sucrose.degradation.IV..sucrose.phosphorylase.	rs140865787	C	T	0.0548948	0.211017	0.0446248	2.25982e-06
PWY.5384..sucrose.degradation.IV..sucrose.phosphorylase.	rs2962259	T	C	0.799817	0.122254	0.0254425	1.5466e-06
PWY.5384..sucrose.degradation.IV..sucrose.phosphorylase.	rs9386212	G	T	0.590529	0.0947158	0.0208453	5.52629e-06
PWY.5384..sucrose.degradation.IV..sucrose.phosphorylase.	rs2690294	C	G	0.450437	-0.0945844	0.0210304	6.87542e-06
PWY.5384..sucrose.degradation.IV..sucrose.phosphorylase.	rs10450895	C	T	0.417494	-0.0956152	0.0207984	4.28136e-06
PWY.5505..L.glutamate.and.L.glutamine.biosynthesis	rs17029909	A	G	0.234966	-0.109856	0.023518	2.99557e-06
PWY.5505..L.glutamate.and.L.glutamine.biosynthesis	rs822165	A	G	0.478061	-0.0870616	0.0195363	8.33447e-06
PWY.5505..L.glutamate.and.L.glutamine.biosynthesis	rs1323288	T	G	0.264833	-0.104898	0.0232863	6.64585e-06
PWY.5505..L.glutamate.and.L.glutamine.biosynthesis	rs13407420	C	A	0.463935	0.0901004	0.0200652	7.10923e-06
PWY.5505..L.glutamate.and.L.glutamine.biosynthesis	rs78559400	C	T	0.0569253	0.229021	0.0481591	1.9794e-06
PWY.5505..L.glutamate.and.L.glutamine.biosynthesis	rs2419533	A	G	0.820936	-0.114824	0.0257425	8.1778e-06
PWY.5505..L.glutamate.and.L.glutamine.biosynthesis	rs76063194	G	T	0.0928905	0.16236	0.0337697	1.52561e-06
PWY.5505..L.glutamate.and.L.glutamine.biosynthesis	rs1109059	T	C	0.646941	0.0943718	0.0210109	7.07042e-06
PWY.5505..L.glutamate.and.L.glutamine.biosynthesis	rs32064	C	T	0.465387	0.0953215	0.0201502	2.23926e-06
PWY.5505..L.glutamate.and.L.glutamine.biosynthesis	rs1265156	C	A	0.311627	-0.0977303	0.0214335	5.12264e-06
PWY.5505..L.glutamate.and.L.glutamine.biosynthesis	rs72956316	T	C	0.110632	-0.151959	0.0322146	2.3924e-06
PWY.5505..L.glutamate.and.L.glutamine.biosynthesis	rs11144743	C	T	0.0718881	-0.171868	0.0383075	7.23911e-06
PWY.5505..L.glutamate.and.L.glutamine.biosynthesis	rs77963678	T	C	0.0974272	0.15031	0.0335615	7.51121e-06
PWY.5505..L.glutamate.and.L.glutamine.biosynthesis	rs61311341	T	G	0.100968	-0.155422	0.0339779	4.78004e-06
PWY.5505..L.glutamate.and.L.glutamine.biosynthesis	rs12414617	T	G	0.0745865	-0.199019	0.0391838	3.79173e-07
PWY.5505..L.glutamate.and.L.glutamine.biosynthesis	rs472752	A	C	0.598315	0.0930875	0.0206684	6.67317e-06
PWY.5505..L.glutamate.and.L.glutamine.biosynthesis	rs11027972	A	G	0.0624236	-0.202865	0.0426597	1.98026e-06
PWY.5505..L.glutamate.and.L.glutamine.biosynthesis	rs16934689	A	G	0.125403	-0.145495	0.0305982	1.9845e-06
PWY.5505..L.glutamate.and.L.glutamine.biosynthesis	rs58095618	G	A	0.100818	-0.152287	0.0328042	3.44541e-06
PWY.5656..mannosylglycerate.biosynthesis.I	rs114111279	C	A	0.0785548	0.346972	0.0736956	2.49949e-06
PWY.5656..mannosylglycerate.biosynthesis.I	rs35832957	C	T	0.161574	0.25379	0.0540401	2.64873e-06
PWY.5656..mannosylglycerate.biosynthesis.I	rs60206080	A	C	0.246585	-0.217023	0.0440873	8.54098e-07
PWY.5656..mannosylglycerate.biosynthesis.I	rs10001022	C	T	0.0692782	0.397916	0.0732267	5.50946e-08
PWY.5656..mannosylglycerate.biosynthesis.I	rs844134	C	T	0.290074	-0.199912	0.0436591	4.67361e-06
PWY.5656..mannosylglycerate.biosynthesis.I	rs273145	T	C	0.686695	0.183214	0.0405569	6.25852e-06
PWY.5656..mannosylglycerate.biosynthesis.I	rs12667987	C	G	0.459822	-0.181826	0.0409418	8.9512e-06
PWY.5656..mannosylglycerate.biosynthesis.I	rs11217548	C	T	0.0682151	-0.34505	0.0754496	4.80205e-06
PWY.5656..mannosylglycerate.biosynthesis.I	rs12719736	C	T	0.146262	0.238351	0.0531521	7.31497e-06
PWY.5656..mannosylglycerate.biosynthesis.I	rs28510778	C	T	0.0522974	-0.412225	0.0891587	3.77328e-06
PWY.5656..mannosylglycerate.biosynthesis.I	rs12930516	T	C	0.561242	0.178996	0.0384823	3.2972e-06
PWY.5656..mannosylglycerate.biosynthesis.I	rs6063434	A	G	0.771033	-0.208672	0.0457102	4.99243e-06
PWY.5659..GDP.mannose.biosynthesis	rs13007173	A	G	0.101073	0.129791	0.0285764	5.57516e-06
PWY.5659..GDP.mannose.biosynthesis	rs56385884	A	G	0.0888632	-0.127456	0.0282124	6.25055e-06
PWY.5659..GDP.mannose.biosynthesis	rs56059111	T	A	0.0792144	-0.140037	0.0298206	2.65349e-06
PWY.5659..GDP.mannose.biosynthesis	rs73100534	G	C	0.0944874	-0.132943	0.0279034	1.89397e-06
PWY.5659..GDP.mannose.biosynthesis	rs2666365	C	T	0.176541	-0.0953908	0.020759	4.32457e-06
PWY.5659..GDP.mannose.biosynthesis	rs4837963	C	T	0.116006	0.121846	0.0252455	1.38987e-06
PWY.5659..GDP.mannose.biosynthesis	rs7086625	G	T	0.15398	0.104962	0.0221493	2.14939e-06
PWY.5659..GDP.mannose.biosynthesis	rs72929354	G	C	0.0635831	-0.162909	0.0352049	3.70176e-06
PWY.5659..GDP.mannose.biosynthesis	rs73170444	C	A	0.0520125	0.212819	0.041602	3.12747e-07
PWY.5667..CDP.diacylglycerol.biosynthesis.I	rs3860223	C	T	0.808219	0.0907144	0.0202542	7.5066e-06
PWY.5667..CDP.diacylglycerol.biosynthesis.I	rs111866871	A	G	0.110014	-0.117675	0.0253206	3.36134e-06
PWY.5667..CDP.diacylglycerol.biosynthesis.I	rs304820	G	T	0.307552	-0.0780772	0.0173192	6.54021e-06
PWY.5667..CDP.diacylglycerol.biosynthesis.I	rs73087038	T	C	0.0592312	-0.160748	0.0346118	3.41208e-06
PWY.5667..CDP.diacylglycerol.biosynthesis.I	rs76005509	C	A	0.118369	-0.120097	0.025172	1.83274e-06
PWY.5667..CDP.diacylglycerol.biosynthesis.I	rs9853551	T	C	0.625431	0.0742126	0.0163382	5.5654e-06
PWY.5667..CDP.diacylglycerol.biosynthesis.I	rs74537816	T	C	0.1229	-0.11528	0.024976	3.91917e-06
PWY.5667..CDP.diacylglycerol.biosynthesis.I	rs11764255	C	A	0.168117	0.103612	0.0217181	1.83525e-06
PWY.5667..CDP.diacylglycerol.biosynthesis.I	rs2227019	G	C	0.176764	0.0991645	0.0221387	7.49102e-06
PWY.5667..CDP.diacylglycerol.biosynthesis.I	rs1565690	G	A	0.0589198	0.175471	0.0349066	4.98549e-07
PWY.5667..CDP.diacylglycerol.biosynthesis.I	rs72768324	T	C	0.146899	0.104081	0.0231023	6.62989e-06
PWY.5667..CDP.diacylglycerol.biosynthesis.I	rs11040918	T	C	0.645727	0.0782005	0.0174	6.98073e-06
PWY.5667..CDP.diacylglycerol.biosynthesis.I	rs2662200	A	G	0.547052	-0.0720332	0.0159265	6.10081e-06
PWY.5667..CDP.diacylglycerol.biosynthesis.I	rs2899122	T	G	0.915703	-0.141827	0.029441	1.45498e-06
PWY.5667..CDP.diacylglycerol.biosynthesis.I	rs62087427	A	G	0.100849	0.11829	0.0265803	8.5759e-06
PWY.5667..CDP.diacylglycerol.biosynthesis.I	rs10409224	A	G	0.354823	-0.0785661	0.0169563	3.59637e-06
PWY.5667..CDP.diacylglycerol.biosynthesis.I	rs11086863	G	A	0.360961	-0.0782674	0.017591	8.61526e-06
PWY.5676..acetyl.CoA.fermentation.to.butanoate.II	rs4476386	C	G	0.5405	-0.0729334	0.0162973	7.6351e-06
PWY.5676..acetyl.CoA.fermentation.to.butanoate.II	rs10933259	A	G	0.287092	0.0833518	0.0180549	3.90137e-06
PWY.5676..acetyl.CoA.fermentation.to.butanoate.II	rs55906502	A	G	0.0889034	0.130872	0.0293518	8.2451e-06
PWY.5676..acetyl.CoA.fermentation.to.butanoate.II	rs34218333	T	A	0.206715	0.0915685	0.0203971	7.14636e-06
PWY.5676..acetyl.CoA.fermentation.to.butanoate.II	rs7043302	G	T	0.0508132	0.187733	0.0389839	1.46708e-06
PWY.5676..acetyl.CoA.fermentation.to.butanoate.II	rs409534	C	T	0.209549	-0.0932478	0.0202551	4.15126e-06
PWY.5676..acetyl.CoA.fermentation.to.butanoate.II	rs4533289	G	A	0.129961	-0.11869	0.0244319	1.18583e-06
PWY.5676..acetyl.CoA.fermentation.to.butanoate.II	rs11077815	T	C	0.616275	-0.0791191	0.0169237	2.93898e-06
PWY.5676..acetyl.CoA.fermentation.to.butanoate.II	rs150794	C	G	0.791033	-0.0954321	0.0213054	7.49055e-06
PWY.5686..UMP.biosynthesis	rs801356	G	C	0.941383	0.154211	0.0348444	9.61277e-06
PWY.5686..UMP.biosynthesis	rs111943101	G	A	0.185595	-0.10313	0.0231675	8.52811e-06
PWY.5686..UMP.biosynthesis	rs542914	C	A	0.39647	0.0789129	0.0170354	3.61641e-06
PWY.5686..UMP.biosynthesis	rs72918404	T	C	0.147413	-0.105726	0.0230278	4.40607e-06
PWY.5686..UMP.biosynthesis	rs217010	T	A	0.544723	0.0783441	0.0163731	1.71057e-06
PWY.5686..UMP.biosynthesis	rs10100272	A	G	0.832233	0.104402	0.0226546	4.057e-06
PWY.5686..UMP.biosynthesis	rs7108080	G	A	0.508635	-0.0769942	0.0167709	4.41276e-06
PWY.5686..UMP.biosynthesis	rs754639	G	A	0.33023	0.0870085	0.0184865	2.5188e-06
PWY.5695..urate.biosynthesis.inosine.5..phosphate.degradation	rs7551751	G	A	0.598166	0.0744567	0.0164681	6.14737e-06
PWY.5695..urate.biosynthesis.inosine.5..phosphate.degradation	rs57434716	G	A	0.325696	0.0773641	0.0173592	8.32466e-06
PWY.5695..urate.biosynthesis.inosine.5..phosphate.degradation	rs10057035	T	C	0.333288	-0.0765501	0.0172837	9.46537e-06
PWY.5695..urate.biosynthesis.inosine.5..phosphate.degradation	rs116873962	G	T	0.13023	0.110536	0.0247545	7.9971e-06
PWY.5695..urate.biosynthesis.inosine.5..phosphate.degradation	rs560351	A	T	0.823673	0.0969695	0.0218065	8.71525e-06
PWY.5695..urate.biosynthesis.inosine.5..phosphate.degradation	rs11139701	T	C	0.127457	0.111525	0.0247432	6.56636e-06
PWY.5695..urate.biosynthesis.inosine.5..phosphate.degradation	rs573126	A	C	0.285267	-0.0818401	0.0182486	7.30036e-06
PWY.5695..urate.biosynthesis.inosine.5..phosphate.degradation	rs98545	C	T	0.128081	0.111512	0.0251428	9.20152e-06
PWY.5695..urate.biosynthesis.inosine.5..phosphate.degradation	rs1561691	G	A	0.851021	0.10183	0.022946	9.08783e-06
PWY.5695..urate.biosynthesis.inosine.5..phosphate.degradation	rs11668451	A	G	0.0913128	-0.127508	0.0282562	6.40544e-06
PWY.5695..urate.biosynthesis.inosine.5..phosphate.degradation	rs111983634	T	A	0.0574869	-0.165132	0.0368272	7.32695e-06
PWY.5705..allantoin.degradation.to.glyoxylate.III	rs4669688	T	C	0.622084	0.146631	0.0321029	4.93496e-06
PWY.5705..allantoin.degradation.to.glyoxylate.III	rs3820904	A	G	0.768846	-0.160534	0.03591	7.80566e-06
PWY.5705..allantoin.degradation.to.glyoxylate.III	rs16851172	A	G	0.193511	-0.190818	0.0396411	1.48212e-06
PWY.5705..allantoin.degradation.to.glyoxylate.III	rs4683801	A	G	0.273418	0.17208	0.0380662	6.16826e-06
PWY.5705..allantoin.degradation.to.glyoxylate.III	rs10937272	C	G	0.338586	0.166947	0.0328605	3.76468e-07
PWY.5705..allantoin.degradation.to.glyoxylate.III	rs28465688	C	A	0.531041	0.140849	0.0307359	4.59338e-06
PWY.5705..allantoin.degradation.to.glyoxylate.III	rs13140123	T	A	0.0865392	-0.255831	0.0573178	8.06789e-06
PWY.5705..allantoin.degradation.to.glyoxylate.III	rs7822956	A	G	0.814694	0.211638	0.0404533	1.6799e-07
PWY.5705..allantoin.degradation.to.glyoxylate.III	rs12449342	G	A	0.722053	0.160955	0.0354844	5.73451e-06
PWY.5705..allantoin.degradation.to.glyoxylate.III	rs16993923	A	G	0.172361	-0.205762	0.0459587	7.56565e-06
PWY.5791..1.4.dihydroxy.2.naphthoate.biosynthesis.II..plants.	rs10192555	T	C	0.568064	0.105255	0.0232064	5.74435e-06
PWY.5791..1.4.dihydroxy.2.naphthoate.biosynthesis.II..plants.	rs7691920	A	G	0.702496	0.116198	0.0257387	6.34567e-06
PWY.5791..1.4.dihydroxy.2.naphthoate.biosynthesis.II..plants.	rs80031880	T	C	0.0649738	0.251853	0.0555391	5.76838e-06
PWY.5791..1.4.dihydroxy.2.naphthoate.biosynthesis.II..plants.	rs63721662	C	T	0.327555	-0.110728	0.0245862	6.67883e-06
PWY.5791..1.4.dihydroxy.2.naphthoate.biosynthesis.II..plants.	rs207254	G	C	0.49049	0.109973	0.0231251	1.97901e-06
PWY.5791..1.4.dihydroxy.2.naphthoate.biosynthesis.II..plants.	rs62465767	G	A	0.0949348	0.177111	0.040061	9.82284e-06
PWY.5791..1.4.dihydroxy.2.naphthoate.biosynthesis.II..plants.	rs4585628	A	G	0.104614	0.170362	0.038025	7.45537e-06
PWY.5791..1.4.dihydroxy.2.naphthoate.biosynthesis.II..plants.	rs11761901	G	A	0.213855	-0.137544	0.0278344	7.75143e-07
PWY.5791..1.4.dihydroxy.2.naphthoate.biosynthesis.II..plants.	rs28634397	C	T	0.079774	0.196644	0.042355	3.43783e-06
PWY.5791..1.4.dihydroxy.2.naphthoate.biosynthesis.II..plants.	rs9886448	T	C	0.123965	-0.15792	0.0347403	5.47488e-06
PWY.5791..1.4.dihydroxy.2.naphthoate.biosynthesis.II..plants.	rs61861701	A	G	0.247235	0.138831	0.0274846	4.38984e-07
PWY.5791..1.4.dihydroxy.2.naphthoate.biosynthesis.II..plants.	rs34011530	C	G	0.18175	-0.134451	0.0300979	7.92768e-06
PWY.5791..1.4.dihydroxy.2.naphthoate.biosynthesis.II..plants.	rs10793056	T	C	0.506205	-0.104156	0.0229619	5.73174e-06
PWY.5791..1.4.dihydroxy.2.naphthoate.biosynthesis.II..plants.	rs996888	A	G	0.902701	-0.182271	0.0389881	2.939e-06
PWY.5791..1.4.dihydroxy.2.naphthoate.biosynthesis.II..plants.	rs62079926	G	T	0.207428	0.137284	0.0283038	1.23235e-06
PWY.5791..1.4.dihydroxy.2.naphthoate.biosynthesis.II..plants.	rs2834173	T	C	0.424138	-0.107002	0.0233815	4.73158e-06
PWY.5791..1.4.dihydroxy.2.naphthoate.biosynthesis.II..plants.	rs9941912	G	C	0.0607982	-0.239966	0.0499897	1.58421e-06
PWY.5838..superpathway.of.menaquinol.8.biosynthesis.I	rs2010010	T	C	0.231858	0.172641	0.0354685	1.1305e-06
PWY.5838..superpathway.of.menaquinol.8.biosynthesis.I	rs1551680	C	T	0.0532869	0.304768	0.0689124	9.75443e-06
PWY.5838..superpathway.of.menaquinol.8.biosynthesis.I	rs8045590	C	A	0.888889	0.212173	0.0459052	3.80106e-06
PWY.5838..superpathway.of.menaquinol.8.biosynthesis.I	rs71323853	G	A	0.0852969	-0.243918	0.0538717	5.9615e-06
PWY.5850..superpathway.of.menaquinol.6.biosynthesis.I	rs76253510	G	A	0.0672308	0.321464	0.0690886	3.27263e-06
PWY.5850..superpathway.of.menaquinol.6.biosynthesis.I	rs4306193	C	A	0.494895	0.147132	0.0332888	9.87622e-06
PWY.5850..superpathway.of.menaquinol.6.biosynthesis.I	rs4075150	G	A	0.500912	-0.159952	0.0340355	2.60717e-06
PWY.5850..superpathway.of.menaquinol.6.biosynthesis.I	rs6444585	G	A	0.683973	0.170074	0.037838	6.96342e-06
PWY.5850..superpathway.of.menaquinol.6.biosynthesis.I	rs11753487	T	C	0.133847	-0.253668	0.0535559	2.17431e-06
PWY.5850..superpathway.of.menaquinol.6.biosynthesis.I	rs875897	C	G	0.867016	-0.241421	0.0516772	2.98689e-06
PWY.5850..superpathway.of.menaquinol.6.biosynthesis.I	rs10239134	G	A	0.103567	0.248673	0.055122	6.44259e-06
PWY.5850..superpathway.of.menaquinol.6.biosynthesis.I	rs11824678	A	C	0.105913	0.247837	0.0552553	7.28071e-06
PWY.5850..superpathway.of.menaquinol.6.biosynthesis.I	rs78897310	G	A	0.0858332	-0.27542	0.0622164	9.56389e-06
PWY.5850..superpathway.of.menaquinol.6.biosynthesis.I	rs35620562	T	C	0.189708	-0.195456	0.0438952	8.47608e-06
PWY.5850..superpathway.of.menaquinol.6.biosynthesis.I	rs3865408	A	T	0.104985	-0.274957	0.0577701	1.94068e-06
PWY.5850..superpathway.of.menaquinol.6.biosynthesis.I	rs62112542	G	A	0.235468	-0.184047	0.0404972	5.50159e-06
PWY.5913..TCA.cycle.VI..obligate.autotrophs.	rs242053	C	T	0.058192	-0.218655	0.049245	8.98985e-06
PWY.5913..TCA.cycle.VI..obligate.autotrophs.	rs2616174	C	T	0.257394	-0.111196	0.0240432	3.74912e-06
PWY.5913..TCA.cycle.VI..obligate.autotrophs.	rs12006002	C	T	0.339664	-0.100171	0.0216243	3.61512e-06
PWY.5913..TCA.cycle.VI..obligate.autotrophs.	rs61828192	C	G	0.147456	0.160365	0.0302332	1.13121e-07
PWY.5913..TCA.cycle.VI..obligate.autotrophs.	rs17175056	A	G	0.121156	0.14359	0.0314645	5.02909e-06
PWY.5913..TCA.cycle.VI..obligate.autotrophs.	rs28490985	T	A	0.226437	0.113361	0.0255265	8.95831e-06
PWY.5913..TCA.cycle.VI..obligate.autotrophs.	rs6052371	C	T	0.214021	0.117615	0.0259209	5.69361e-06
PWY.5913..TCA.cycle.VI..obligate.autotrophs.	rs2826386	C	T	0.416276	0.099493	0.0212898	2.96456e-06
PWY.5913..TCA.cycle.VI..obligate.autotrophs.	rs743920	C	G	0.126928	-0.166238	0.0353105	2.50305e-06
PWY.5918..superpathay.of.heme.biosynthesis.from.glutamate	rs12087936	G	A	0.141332	-0.145661	0.0311788	2.98579e-06
PWY.5918..superpathay.of.heme.biosynthesis.from.glutamate	rs76525743	T	C	0.074339	0.199721	0.0414867	1.47867e-06
PWY.5918..superpathay.of.heme.biosynthesis.from.glutamate	rs68116107	A	G	0.111485	0.161386	0.0364803	9.69332e-06
PWY.5918..superpathay.of.heme.biosynthesis.from.glutamate	rs35586568	G	A	0.0535691	0.228485	0.0513702	8.67464e-06
PWY.5918..superpathay.of.heme.biosynthesis.from.glutamate	rs4831157	G	C	0.436833	0.108553	0.0227817	1.88951e-06
PWY.5918..superpathay.of.heme.biosynthesis.from.glutamate	rs2913384	G	A	0.924665	-0.188034	0.0415236	5.94415e-06
PWY.5918..superpathay.of.heme.biosynthesis.from.glutamate	rs10089785	T	C	0.401736	0.101733	0.0228451	8.46169e-06
PWY.5918..superpathay.of.heme.biosynthesis.from.glutamate	rs61344468	A	G	0.124387	-0.156927	0.0339806	3.87242e-06
PWY.5918..superpathay.of.heme.biosynthesis.from.glutamate	rs7221236	A	G	0.638583	0.10055	0.0226016	8.63463e-06
PWY.5918..superpathay.of.heme.biosynthesis.from.glutamate	rs2116877	C	T	0.902589	-0.164697	0.0371034	9.04293e-06
PWY.5920..superpathway.of.heme.biosynthesis.from.glycine	rs2078597	A	G	0.10434	-0.294388	0.059051	6.186e-07
PWY.5920..superpathway.of.heme.biosynthesis.from.glycine	rs56931274	G	T	0.283056	-0.175476	0.0394446	8.64054e-06
PWY.5920..superpathway.of.heme.biosynthesis.from.glycine	rs147911740	G	A	0.0662413	0.345903	0.0714976	1.31171e-06
PWY.5920..superpathway.of.heme.biosynthesis.from.glycine	rs11771094	G	A	0.400993	-0.158301	0.0355869	8.65497e-06
PWY.5920..superpathway.of.heme.biosynthesis.from.glycine	rs10429455	G	C	0.51264	-0.164629	0.0354734	3.46887e-06
PWY.5920..superpathway.of.heme.biosynthesis.from.glycine	rs74471865	G	A	0.0533491	0.341856	0.0771678	9.42178e-06
PWY.5920..superpathway.of.heme.biosynthesis.from.glycine	rs7125672	A	G	0.562181	-0.178111	0.0359808	7.41463e-07
PWY.5920..superpathway.of.heme.biosynthesis.from.glycine	rs414161	A	G	0.28364	0.169392	0.0379151	7.90803e-06
PWY.5920..superpathway.of.heme.biosynthesis.from.glycine	rs12821396	C	T	0.0510083	0.396267	0.0792925	5.8067e-07
PWY.5920..superpathway.of.heme.biosynthesis.from.glycine	rs73160295	G	A	0.100678	-0.257202	0.0581614	9.76965e-06
PWY.5920..superpathway.of.heme.biosynthesis.from.glycine	rs34838879	A	G	0.0559422	0.416083	0.0871847	1.82016e-06
PWY.5941..glycogen.degradation.II..eukaryotic.	rs79195460	C	T	0.0548497	0.193987	0.043204	7.12186e-06
PWY.5941..glycogen.degradation.II..eukaryotic.	rs73816874	C	T	0.434074	0.0869627	0.0195266	8.44639e-06
PWY.5941..glycogen.degradation.II..eukaryotic.	rs2484671	G	C	0.0962477	-0.156409	0.0341626	4.68595e-06
PWY.5941..glycogen.degradation.II..eukaryotic.	rs4148913	A	G	0.443434	0.0924275	0.019703	2.71812e-06
PWY.5941..glycogen.degradation.II..eukaryotic.	rs2155128	C	T	0.595406	0.0864559	0.0193399	7.80995e-06
PWY.5941..glycogen.degradation.II..eukaryotic.	rs78689694	G	C	0.149301	0.125408	0.0268035	2.88568e-06
PWY.5941..glycogen.degradation.II..eukaryotic.	rs118026734	C	T	0.0577757	0.205727	0.0456228	6.50394e-06
PWY.5941..glycogen.degradation.II..eukaryotic.	rs321605	C	T	0.607674	-0.0920684	0.0199262	3.82874e-06
PWY.5941..glycogen.degradation.II..eukaryotic.	rs12606812	G	T	0.574679	0.0896761	0.0196441	4.9938e-06
PWY.5941..glycogen.degradation.II..eukaryotic.	rs3764571	T	C	0.307387	-0.0948593	0.020931	5.84269e-06
PWY.5941..glycogen.degradation.II..eukaryotic.	rs9979263	A	G	0.714393	0.110587	0.025015	9.83239e-06
PWY.5971..palmitate.biosynthesis.II..bacteria.and.plants.	rs16824588	T	C	0.417526	-0.0812684	0.017996	6.3046e-06
PWY.5971..palmitate.biosynthesis.II..bacteria.and.plants.	rs3936142	G	A	0.70319	0.0982908	0.0199481	8.33569e-07
PWY.5971..palmitate.biosynthesis.II..bacteria.and.plants.	rs831864	T	C	0.903397	0.146258	0.0316506	3.8188e-06
PWY.5971..palmitate.biosynthesis.II..bacteria.and.plants.	rs58803641	A	G	0.117129	0.1277	0.0276583	3.89232e-06
PWY.5971..palmitate.biosynthesis.II..bacteria.and.plants.	rs936232	G	A	0.355818	-0.0863461	0.0186802	3.79459e-06
PWY.5971..palmitate.biosynthesis.II..bacteria.and.plants.	rs10065090	A	G	0.0795024	0.147556	0.0329661	7.60565e-06
PWY.5971..palmitate.biosynthesis.II..bacteria.and.plants.	rs1154029	T	C	0.518805	-0.0817275	0.0184649	9.59472e-06
PWY.5971..palmitate.biosynthesis.II..bacteria.and.plants.	rs111452641	A	G	0.48553	0.0804908	0.0181205	8.91397e-06
PWY.5971..palmitate.biosynthesis.II..bacteria.and.plants.	rs12357875	C	T	0.0746233	0.157672	0.0337872	3.06185e-06
PWY.5971..palmitate.biosynthesis.II..bacteria.and.plants.	rs28416225	G	A	0.20514	-0.109389	0.0242163	6.26721e-06
PWY.5971..palmitate.biosynthesis.II..bacteria.and.plants.	rs1453942	A	G	0.559055	0.0838797	0.0180643	3.42743e-06
PWY.5971..palmitate.biosynthesis.II..bacteria.and.plants.	rs1436177	G	A	0.243165	-0.0999631	0.0211644	2.32207e-06
PWY.5971..palmitate.biosynthesis.II..bacteria.and.plants.	rs12605920	C	T	0.0546815	-0.181525	0.0410936	9.99223e-06
PWY.5971..palmitate.biosynthesis.II..bacteria.and.plants.	rs62108164	A	C	0.0664804	0.227978	0.0509785	7.74734e-06
PWY.5971..palmitate.biosynthesis.II..bacteria.and.plants.	rs6083566	A	C	0.692102	0.0896544	0.0197138	5.42079e-06
PWY.5971..palmitate.biosynthesis.II..bacteria.and.plants.	rs2838445	G	C	0.444064	0.0877575	0.0180908	1.22868e-06
PWY.5973..cis.vaccenate.biosynthesis	rs72676149	C	T	0.0689379	-0.168586	0.032424	1.99914e-07
PWY.5973..cis.vaccenate.biosynthesis	rs36081122	G	A	0.0672964	0.158488	0.0345607	4.52275e-06
PWY.5973..cis.vaccenate.biosynthesis	rs13139468	A	G	0.754715	-0.0872292	0.0194561	7.34678e-06
PWY.5973..cis.vaccenate.biosynthesis	rs1382794	A	C	0.647738	-0.0839889	0.0184268	5.16506e-06
PWY.5973..cis.vaccenate.biosynthesis	rs72815470	T	A	0.0605177	-0.163954	0.0370193	9.47215e-06
PWY.5973..cis.vaccenate.biosynthesis	rs4278144	A	C	0.35137	0.0814217	0.0172178	2.25716e-06
PWY.5973..cis.vaccenate.biosynthesis	rs7072479	A	C	0.476562	-0.0728056	0.0162802	7.74834e-06
PWY.5973..cis.vaccenate.biosynthesis	rs4751058	G	A	0.15327	-0.10964	0.022702	1.36842e-06
PWY.5973..cis.vaccenate.biosynthesis	rs13377496	C	T	0.0869516	-0.13346	0.0301469	9.55547e-06
PWY.5973..cis.vaccenate.biosynthesis	rs11110734	C	T	0.0881286	0.128847	0.0290875	9.43913e-06
PWY.5973..cis.vaccenate.biosynthesis	rs2039970	C	T	0.633698	0.0761333	0.0170182	7.69011e-06
PWY.5973..cis.vaccenate.biosynthesis	rs2199729	C	A	0.0812798	0.139488	0.0311437	7.50469e-06
PWY.5973..cis.vaccenate.biosynthesis	rs17509881	T	A	0.0603708	0.176081	0.0358414	8.97977e-07
PWY.5973..cis.vaccenate.biosynthesis	rs483485	C	T	0.917203	0.140699	0.0305173	4.01757e-06
PWY.5973..cis.vaccenate.biosynthesis	rs7268601	T	A	0.31818	0.0814429	0.0180135	6.14834e-06
PWY.5989..stearate.biosynthesis.II..bacteria.and.plants.	rs12611718	G	A	0.554349	0.0747537	0.0166171	6.84019e-06
PWY.5989..stearate.biosynthesis.II..bacteria.and.plants.	rs78561414	T	C	0.132735	-0.111273	0.0243866	5.04602e-06
PWY.5989..stearate.biosynthesis.II..bacteria.and.plants.	rs62191280	G	C	0.168202	-0.1023	0.022186	4.00673e-06
PWY.5989..stearate.biosynthesis.II..bacteria.and.plants.	rs114981645	G	A	0.0535532	-0.198497	0.0371633	9.23339e-08
PWY.5989..stearate.biosynthesis.II..bacteria.and.plants.	rs1335509	G	A	0.875546	-0.123858	0.0265736	3.14759e-06
PWY.5989..stearate.biosynthesis.II..bacteria.and.plants.	rs2814198	A	G	0.81567	-0.0930354	0.0209704	9.14275e-06
PWY.5989..stearate.biosynthesis.II..bacteria.and.plants.	rs1945878	T	C	0.841539	0.10788	0.0224058	1.47328e-06
PWY.5989..stearate.biosynthesis.II..bacteria.and.plants.	rs73210347	A	T	0.0998431	0.131763	0.0278078	2.15469e-06
PWY.6121..5.aminoimidazole.ribonucleotide.biosynthesis.I	rs17565738	T	C	0.130595	0.109393	0.0244461	7.64603e-06
PWY.6121..5.aminoimidazole.ribonucleotide.biosynthesis.I	rs7422743	C	T	0.640166	0.0778904	0.0168419	3.74954e-06
PWY.6121..5.aminoimidazole.ribonucleotide.biosynthesis.I	rs949889	C	T	0.823369	-0.0989242	0.0207844	1.9403e-06
PWY.6121..5.aminoimidazole.ribonucleotide.biosynthesis.I	rs13013209	C	G	0.494561	-0.0755064	0.0169473	8.37498e-06
PWY.6121..5.aminoimidazole.ribonucleotide.biosynthesis.I	rs2356936	C	G	0.752605	-0.0826788	0.0185312	8.13489e-06
PWY.6121..5.aminoimidazole.ribonucleotide.biosynthesis.I	rs9404304	C	T	0.20735	0.0926412	0.0203797	5.47376e-06
PWY.6121..5.aminoimidazole.ribonucleotide.biosynthesis.I	rs4960720	T	G	0.841949	0.103922	0.0216546	1.59403e-06
PWY.6121..5.aminoimidazole.ribonucleotide.biosynthesis.I	rs7012282	G	C	0.130547	-0.108652	0.0237076	4.58312e-06
PWY.6121..5.aminoimidazole.ribonucleotide.biosynthesis.I	rs3858437	G	A	0.227581	0.08431	0.0188692	7.89079e-06
PWY.6121..5.aminoimidazole.ribonucleotide.biosynthesis.I	rs112199808	C	A	0.0920788	-0.129859	0.028176	4.0489e-06
PWY.6121..5.aminoimidazole.ribonucleotide.biosynthesis.I	rs415502	A	C	0.539416	0.0706113	0.0159058	9.02281e-06
PWY.6123..inosine.5..phosphate.biosynthesis.I	rs79744905	A	C	0.16705	0.0965123	0.0217047	8.72407e-06
PWY.6123..inosine.5..phosphate.biosynthesis.I	rs7713337	T	C	0.348096	0.0823339	0.0171058	1.48519e-06
PWY.6123..inosine.5..phosphate.biosynthesis.I	rs2555143	T	G	0.611075	0.073762	0.0164806	7.61631e-06
PWY.6123..inosine.5..phosphate.biosynthesis.I	rs1802608	C	T	0.0601283	-0.156526	0.0346435	6.23719e-06
PWY.6123..inosine.5..phosphate.biosynthesis.I	rs3217852	G	C	0.221903	-0.0863884	0.0195063	9.47833e-06
PWY.6123..inosine.5..phosphate.biosynthesis.I	rs1076198	G	T	0.171427	0.0948556	0.0212868	8.34754e-06
PWY.6123..inosine.5..phosphate.biosynthesis.I	rs7236342	C	G	0.499865	-0.0790259	0.0163769	1.39686e-06
PWY.6125..superpathway.of.guanosine.nucleotides.de.novo.biosynthesis.II	rs12035670	C	T	0.332632	-0.0832324	0.0177472	2.73344e-06
PWY.6125..superpathway.of.guanosine.nucleotides.de.novo.biosynthesis.II	rs67977127	C	G	0.157117	0.121055	0.0235185	2.64355e-07
PWY.6125..superpathway.of.guanosine.nucleotides.de.novo.biosynthesis.II	rs72923573	G	A	0.115623	0.117939	0.0261704	6.58783e-06
PWY.6125..superpathway.of.guanosine.nucleotides.de.novo.biosynthesis.II	rs838736	G	A	0.539543	0.0730335	0.0165018	9.60845e-06
PWY.6125..superpathway.of.guanosine.nucleotides.de.novo.biosynthesis.II	rs10484603	A	G	0.105581	0.138656	0.0296705	2.96563e-06
PWY.6125..superpathway.of.guanosine.nucleotides.de.novo.biosynthesis.II	rs62444998	A	C	0.114578	-0.117753	0.025966	5.76285e-06
PWY.6125..superpathway.of.guanosine.nucleotides.de.novo.biosynthesis.II	rs4917011	C	T	0.223025	-0.0923215	0.0197904	3.08675e-06
PWY.6125..superpathway.of.guanosine.nucleotides.de.novo.biosynthesis.II	rs11259346	C	T	0.325841	0.0779607	0.0176125	9.58026e-06
PWY.6125..superpathway.of.guanosine.nucleotides.de.novo.biosynthesis.II	rs117176738	A	G	0.0555993	-0.164783	0.0359195	4.48465e-06
PWY.6125..superpathway.of.guanosine.nucleotides.de.novo.biosynthesis.II	rs141529746	G	A	0.15493	-0.104617	0.023567	9.03234e-06
PWY.6125..superpathway.of.guanosine.nucleotides.de.novo.biosynthesis.II	rs2831866	G	A	0.0718476	-0.168153	0.0359473	2.90015e-06
PWY.6147..6.hydroxymethyl.dihydropterin.diphosphate.biosynthesis.I	rs9428255	C	T	0.915129	-0.13401	0.0299121	7.45967e-06
PWY.6147..6.hydroxymethyl.dihydropterin.diphosphate.biosynthesis.I	rs73021847	T	C	0.055348	0.167156	0.0378294	9.93013e-06
PWY.6147..6.hydroxymethyl.dihydropterin.diphosphate.biosynthesis.I	rs993597	A	G	0.752699	-0.0846073	0.0189502	8.01741e-06
PWY.6147..6.hydroxymethyl.dihydropterin.diphosphate.biosynthesis.I	rs1813601	A	C	0.701239	0.0790939	0.0177905	8.75464e-06
PWY.6147..6.hydroxymethyl.dihydropterin.diphosphate.biosynthesis.I	rs11732083	C	A	0.231878	0.0887252	0.0192215	3.91347e-06
PWY.6147..6.hydroxymethyl.dihydropterin.diphosphate.biosynthesis.I	rs1366290	A	G	0.469278	-0.07591	0.016073	2.32586e-06
PWY.6147..6.hydroxymethyl.dihydropterin.diphosphate.biosynthesis.I	rs7462652	C	G	0.52246	0.0731884	0.0159961	4.75349e-06
PWY.6147..6.hydroxymethyl.dihydropterin.diphosphate.biosynthesis.I	rs10792007	T	C	0.565991	0.0803808	0.0161686	6.64703e-07
PWY.6147..6.hydroxymethyl.dihydropterin.diphosphate.biosynthesis.I	rs2714053	A	G	0.598328	-0.0959623	0.017586	4.84967e-08
PWY.6147..6.hydroxymethyl.dihydropterin.diphosphate.biosynthesis.I	rs77651025	G	C	0.0568179	0.16522	0.0373153	9.52586e-06
PWY.6147..6.hydroxymethyl.dihydropterin.diphosphate.biosynthesis.I	rs2548882	A	C	0.822267	-0.100029	0.0215575	3.48232e-06
PWY.6147..6.hydroxymethyl.dihydropterin.diphosphate.biosynthesis.I	rs1940600	G	T	0.59842	0.0791541	0.0169686	3.09017e-06
PWY.6147..6.hydroxymethyl.dihydropterin.diphosphate.biosynthesis.I	rs73401412	C	T	0.143375	-0.115537	0.024899	3.4802e-06
PWY.6147..6.hydroxymethyl.dihydropterin.diphosphate.biosynthesis.I	rs11090280	T	C	0.484462	0.0724173	0.0159664	5.74367e-06
PWY.6147..6.hydroxymethyl.dihydropterin.diphosphate.biosynthesis.I	rs5771226	T	C	0.535523	-0.0723826	0.0163305	9.32121e-06
PWY.6151..S.adenosyl.L.methionine.cycle.I	rs7513344	C	A	0.0865728	0.181259	0.0301318	1.79283e-09
PWY.6151..S.adenosyl.L.methionine.cycle.I	rs79033343	C	T	0.0748113	-0.137929	0.0304922	6.08504e-06
PWY.6151..S.adenosyl.L.methionine.cycle.I	rs1751578	C	T	0.446455	-0.0769954	0.0164974	3.05442e-06
PWY.6151..S.adenosyl.L.methionine.cycle.I	rs62314649	G	A	0.144953	-0.108276	0.0234693	3.95956e-06
PWY.6151..S.adenosyl.L.methionine.cycle.I	rs6879880	T	C	0.384954	0.0768625	0.0162327	2.18993e-06
PWY.6151..S.adenosyl.L.methionine.cycle.I	rs12530267	G	A	0.19027	0.0987123	0.0204932	1.45854e-06
PWY.6151..S.adenosyl.L.methionine.cycle.I	rs11994131	A	G	0.453585	-0.0706273	0.0159416	9.4069e-06
PWY.6151..S.adenosyl.L.methionine.cycle.I	rs10777329	T	C	0.583001	0.0715879	0.0160408	8.08694e-06
PWY.6151..S.adenosyl.L.methionine.cycle.I	rs11107219	A	G	0.0775957	-0.140759	0.0301074	2.93621e-06
PWY.6151..S.adenosyl.L.methionine.cycle.I	rs12833807	C	G	0.464291	0.0764044	0.0162284	2.50084e-06
PWY.6151..S.adenosyl.L.methionine.cycle.I	rs116996492	C	T	0.113678	-0.140893	0.0282078	5.88872e-07
PWY.6151..S.adenosyl.L.methionine.cycle.I	rs2827430	G	A	0.077787	-0.140764	0.03022	3.19349e-06
PWY.6151..S.adenosyl.L.methionine.cycle.I	rs4818783	C	G	0.121313	-0.111704	0.024511	5.18188e-06
PWY.6151..S.adenosyl.L.methionine.cycle.I	rs2235334	T	C	0.528302	-0.0835144	0.0157276	1.0959e-07
PWY.6151..S.adenosyl.L.methionine.cycle.I	rs1807675	T	G	0.616935	-0.0726953	0.0163102	8.31006e-06
PWY.6163..chorismate.biosynthesis.from.3.dehydroquinate	rs2813909	C	T	0.220554	0.0906401	0.0193856	2.93053e-06
PWY.6163..chorismate.biosynthesis.from.3.dehydroquinate	rs4581848	T	C	0.0517591	0.176156	0.0394872	8.15478e-06
PWY.6163..chorismate.biosynthesis.from.3.dehydroquinate	rs75060356	G	A	0.201451	-0.0951399	0.0201767	2.41314e-06
PWY.6163..chorismate.biosynthesis.from.3.dehydroquinate	rs1093520	T	G	0.915857	0.155616	0.033323	3.01309e-06
PWY.6163..chorismate.biosynthesis.from.3.dehydroquinate	rs62568138	A	G	0.057462	0.161024	0.0355535	5.92486e-06
PWY.6163..chorismate.biosynthesis.from.3.dehydroquinate	rs113358976	A	C	0.0665154	0.1485	0.0333825	8.65009e-06
PWY.6163..chorismate.biosynthesis.from.3.dehydroquinate	rs73200771	G	A	0.0520806	-0.174885	0.0358193	1.04793e-06
PWY.6163..chorismate.biosynthesis.from.3.dehydroquinate	rs62097226	T	A	0.0639117	0.159255	0.0341364	3.08253e-06
PWY.6163..chorismate.biosynthesis.from.3.dehydroquinate	rs7263922	C	T	0.232747	0.089691	0.0190361	2.45741e-06
PWY.6163..chorismate.biosynthesis.from.3.dehydroquinate	rs136110	T	C	0.208243	0.095786	0.0202343	2.20302e-06
PWY.621..sucrose.degradation.III..sucrose.invertase.	rs10515768	T	C	0.494986	0.0758433	0.0166525	5.25187e-06
PWY.621..sucrose.degradation.III..sucrose.invertase.	rs1221558	G	T	0.805197	-0.097888	0.0208796	2.75617e-06
PWY.621..sucrose.degradation.III..sucrose.invertase.	rs734738	C	T	0.544809	0.0769765	0.0172771	8.37302e-06
PWY.621..sucrose.degradation.III..sucrose.invertase.	rs7798564	C	T	0.82517	-0.0977785	0.0211209	3.66629e-06
PWY.621..sucrose.degradation.III..sucrose.invertase.	rs7989040	G	A	0.084858	-0.14697	0.0303512	1.2835e-06
PWY.621..sucrose.degradation.III..sucrose.invertase.	rs75967282	G	C	0.0514132	-0.191576	0.0375793	3.43413e-07
PWY.621..sucrose.degradation.III..sucrose.invertase.	rs6504045	A	G	0.265218	0.0847977	0.0181586	3.0143e-06
PWY.6263..superpathway.of.menaquinol.8.biosynthesis.II	rs11693339	T	C	0.296342	-0.1592	0.0343571	3.59209e-06
PWY.6263..superpathway.of.menaquinol.8.biosynthesis.II	rs73883495	A	T	0.112841	-0.22072	0.049573	8.49089e-06
PWY.6263..superpathway.of.menaquinol.8.biosynthesis.II	rs12218078	C	A	0.104227	-0.230734	0.0509749	5.99898e-06
PWY.6263..superpathway.of.menaquinol.8.biosynthesis.II	rs78044740	A	G	0.0565355	0.312579	0.0672004	3.29603e-06
PWY.6263..superpathway.of.menaquinol.8.biosynthesis.II	rs1006589	T	C	0.407314	0.153638	0.0337613	5.34637e-06
PWY.6284..superpathway.of.unsaturated.fatty.acids.biosynthesis..E..coli.	rs17033379	G	C	0.144102	-0.120386	0.0256997	2.80884e-06
PWY.6284..superpathway.of.unsaturated.fatty.acids.biosynthesis..E..coli.	rs6730157	A	G	0.268673	-0.0966221	0.0203381	2.02628e-06
PWY.6284..superpathway.of.unsaturated.fatty.acids.biosynthesis..E..coli.	rs2201179	G	C	0.533239	0.0846634	0.0178957	2.23497e-06
PWY.6284..superpathway.of.unsaturated.fatty.acids.biosynthesis..E..coli.	rs3774046	A	G	0.169099	0.108148	0.024014	6.68374e-06
PWY.6284..superpathway.of.unsaturated.fatty.acids.biosynthesis..E..coli.	rs12511142	C	A	0.532631	0.0797793	0.0179054	8.36565e-06
PWY.6284..superpathway.of.unsaturated.fatty.acids.biosynthesis..E..coli.	rs2961771	C	T	0.214148	0.101917	0.0220452	3.78096e-06
PWY.6284..superpathway.of.unsaturated.fatty.acids.biosynthesis..E..coli.	rs61406022	G	A	0.23517	0.101809	0.0220395	3.84838e-06
PWY.6284..superpathway.of.unsaturated.fatty.acids.biosynthesis..E..coli.	rs2903400	G	T	0.210115	-0.106115	0.0230007	3.95856e-06
PWY.6284..superpathway.of.unsaturated.fatty.acids.biosynthesis..E..coli.	rs117882621	C	G	0.0745627	-0.178562	0.0392434	5.36158e-06
PWY.6284..superpathway.of.unsaturated.fatty.acids.biosynthesis..E..coli.	rs10146289	G	A	0.413617	0.082696	0.0186892	9.65271e-06
PWY.6284..superpathway.of.unsaturated.fatty.acids.biosynthesis..E..coli.	rs34824853	G	A	0.0632517	-0.188816	0.0426358	9.48524e-06
PWY.6284..superpathway.of.unsaturated.fatty.acids.biosynthesis..E..coli.	rs142578694	C	T	0.170457	-0.116457	0.0249979	3.18264e-06
PWY.6285..superpathway.of.fatty.acids.biosynthesis..E..coli.	rs4648487	T	C	0.387593	-0.145884	0.0316974	4.17638e-06
PWY.6285..superpathway.of.fatty.acids.biosynthesis..E..coli.	rs11686319	G	A	0.194749	0.187164	0.0402541	3.32646e-06
PWY.6285..superpathway.of.fatty.acids.biosynthesis..E..coli.	rs996426	A	C	0.278287	0.167575	0.0349441	1.62262e-06
PWY.6285..superpathway.of.fatty.acids.biosynthesis..E..coli.	rs9994112	G	A	0.197016	0.180107	0.0403597	8.09968e-06
PWY.6285..superpathway.of.fatty.acids.biosynthesis..E..coli.	rs1419253	A	G	0.371009	0.152911	0.0336211	5.41416e-06
PWY.6285..superpathway.of.fatty.acids.biosynthesis..E..coli.	rs142500830	G	A	0.0514504	-0.322874	0.0706945	4.94334e-06
PWY.6285..superpathway.of.fatty.acids.biosynthesis..E..coli.	rs1784430	C	T	0.606237	-0.149956	0.0327002	4.52292e-06
PWY.6285..superpathway.of.fatty.acids.biosynthesis..E..coli.	rs2507904	T	C	0.530025	-0.13966	0.0312578	7.89589e-06
PWY.6285..superpathway.of.fatty.acids.biosynthesis..E..coli.	rs7322087	G	T	0.0967722	-0.254636	0.056934	7.73193e-06
PWY.6285..superpathway.of.fatty.acids.biosynthesis..E..coli.	rs77859481	C	T	0.0999669	0.249398	0.0546238	4.97726e-06
PWY.6285..superpathway.of.fatty.acids.biosynthesis..E..coli.	rs3861491	A	G	0.66192	-0.171693	0.0348592	8.42123e-07
PWY.6285..superpathway.of.fatty.acids.biosynthesis..E..coli.	rs148303468	C	T	0.200859	0.177441	0.0387795	4.74749e-06
PWY.6317..galactose.degradation.I..Leloir.pathway.	rs12035670	C	T	0.332632	0.081705	0.0176762	3.79477e-06
PWY.6317..galactose.degradation.I..Leloir.pathway.	rs115981692	G	A	0.052016	0.168762	0.0360659	2.87917e-06
PWY.6317..galactose.degradation.I..Leloir.pathway.	rs12623606	A	G	0.53817	-0.0734709	0.0162693	6.30398e-06
PWY.6317..galactose.degradation.I..Leloir.pathway.	rs13016472	C	T	0.365216	0.0804267	0.0172383	3.07734e-06
PWY.6317..galactose.degradation.I..Leloir.pathway.	rs10026887	C	T	0.309497	-0.0774366	0.0175062	9.7164e-06
PWY.6317..galactose.degradation.I..Leloir.pathway.	rs2168031	G	A	0.133681	0.127102	0.0252894	5.01065e-07
PWY.6317..galactose.degradation.I..Leloir.pathway.	rs7909120	C	T	0.293419	-0.0867345	0.0188332	4.11684e-06
PWY.6317..galactose.degradation.I..Leloir.pathway.	rs34566098	A	G	0.0538268	0.176661	0.0381057	3.55059e-06
PWY.6317..galactose.degradation.I..Leloir.pathway.	rs7998195	T	C	0.157971	0.0992887	0.0221857	7.62845e-06
PWY.6317..galactose.degradation.I..Leloir.pathway.	rs35778179	C	T	0.0884996	-0.139098	0.0312106	8.32144e-06
PWY.6317..galactose.degradation.I..Leloir.pathway.	rs79017683	C	T	0.0665022	-0.174312	0.0382226	5.10502e-06
PWY.6317..galactose.degradation.I..Leloir.pathway.	rs12976953	C	T	0.0983496	0.134427	0.0281616	1.81123e-06
PWY.6353..purine.nucleotides.degradation.II..aerobic.	rs10801008	C	T	0.204592	-0.0989151	0.0204746	1.35773e-06
PWY.6353..purine.nucleotides.degradation.II..aerobic.	rs7527876	T	C	0.177998	-0.100104	0.0214414	3.03077e-06
PWY.6353..purine.nucleotides.degradation.II..aerobic.	rs62167974	T	A	0.416264	-0.0760486	0.0169943	7.64307e-06
PWY.6353..purine.nucleotides.degradation.II..aerobic.	rs2895633	C	A	0.416051	-0.0828222	0.0167918	8.12643e-07
PWY.6353..purine.nucleotides.degradation.II..aerobic.	rs396769	T	C	0.22785	0.0928377	0.0202644	4.62078e-06
PWY.6353..purine.nucleotides.degradation.II..aerobic.	rs2768981	C	G	0.285092	0.0847845	0.0189508	7.67971e-06
PWY.6353..purine.nucleotides.degradation.II..aerobic.	rs12201310	C	A	0.129567	-0.120363	0.0246445	1.0398e-06
PWY.6353..purine.nucleotides.degradation.II..aerobic.	rs13205108	C	T	0.0754677	0.140698	0.0315456	8.19007e-06
PWY.6353..purine.nucleotides.degradation.II..aerobic.	rs4870408	T	C	0.0829161	0.137155	0.0301954	5.56519e-06
PWY.6353..purine.nucleotides.degradation.II..aerobic.	rs2137304	G	A	0.0902271	-0.156047	0.028477	4.25881e-08
PWY.6353..purine.nucleotides.degradation.II..aerobic.	rs12336386	G	A	0.148984	-0.110372	0.0230925	1.75662e-06
PWY.6353..purine.nucleotides.degradation.II..aerobic.	rs61828192	C	G	0.141527	0.109316	0.0242723	6.67658e-06
PWY.6353..purine.nucleotides.degradation.II..aerobic.	rs4551833	T	G	0.054037	-0.169028	0.0363326	3.28343e-06
PWY.6353..purine.nucleotides.degradation.II..aerobic.	rs12877628	G	A	0.117642	-0.147379	0.0328665	7.32005e-06
PWY.6353..purine.nucleotides.degradation.II..aerobic.	rs132685	G	C	0.291621	0.0872357	0.0188637	3.7546e-06
PWY.6471..peptidoglycan.biosynthesis.IV..Enterococcus.faecium.	rs1521646	G	C	0.485067	-0.17565	0.0389423	6.46659e-06
PWY.6471..peptidoglycan.biosynthesis.IV..Enterococcus.faecium.	rs3861977	A	T	0.123317	0.27831	0.0616502	6.35118e-06
PWY.6471..peptidoglycan.biosynthesis.IV..Enterococcus.faecium.	rs28433201	A	C	0.103038	0.30954	0.0625379	7.43506e-07
PWY.6471..peptidoglycan.biosynthesis.IV..Enterococcus.faecium.	rs610790	C	T	0.306114	-0.194498	0.0416848	3.07226e-06
PWY.6507..4.deoxy.L.threo.hex.4.enopyranuronate.degradation	rs6705904	T	G	0.607331	0.0795887	0.0165053	1.42126e-06
PWY.6507..4.deoxy.L.threo.hex.4.enopyranuronate.degradation	rs61798216	A	G	0.113463	-0.122536	0.0264795	3.69989e-06
PWY.6507..4.deoxy.L.threo.hex.4.enopyranuronate.degradation	rs73035953	G	A	0.182607	-0.0971018	0.02114	4.36329e-06
PWY.6507..4.deoxy.L.threo.hex.4.enopyranuronate.degradation	rs453891	T	G	0.5063	0.073694	0.0161018	4.72257e-06
PWY.6507..4.deoxy.L.threo.hex.4.enopyranuronate.degradation	rs2634527	T	C	0.498507	-0.0791804	0.0168003	2.44055e-06
PWY.6507..4.deoxy.L.threo.hex.4.enopyranuronate.degradation	rs74949229	G	A	0.0937926	-0.136508	0.0284225	1.56458e-06
PWY.6507..4.deoxy.L.threo.hex.4.enopyranuronate.degradation	rs12415307	A	G	0.28948	-0.0897529	0.0183935	1.06303e-06
PWY.6507..4.deoxy.L.threo.hex.4.enopyranuronate.degradation	rs3785822	G	A	0.178252	0.0988308	0.0211211	2.87945e-06
PWY.6507..4.deoxy.L.threo.hex.4.enopyranuronate.degradation	rs5756419	T	A	0.29333	0.0798299	0.0178543	7.7786e-06
PWY.6519..8.amino.7.oxononanoate.biosynthesis.I	rs16824588	T	C	0.41912	-0.0758233	0.0167556	6.03223e-06
PWY.6519..8.amino.7.oxononanoate.biosynthesis.I	rs9428065	C	T	0.794241	0.0918662	0.0207423	9.47053e-06
PWY.6519..8.amino.7.oxononanoate.biosynthesis.I	rs72775871	G	A	0.0768355	-0.143865	0.0322042	7.92146e-06
PWY.6519..8.amino.7.oxononanoate.biosynthesis.I	rs60960031	G	A	0.400586	-0.0818261	0.0169698	1.42225e-06
PWY.6519..8.amino.7.oxononanoate.biosynthesis.I	rs3936142	G	A	0.702293	0.0830346	0.0184747	6.97346e-06
PWY.6519..8.amino.7.oxononanoate.biosynthesis.I	rs936232	G	A	0.354711	-0.0793088	0.0173543	4.87793e-06
PWY.6519..8.amino.7.oxononanoate.biosynthesis.I	rs10065090	A	G	0.0803112	0.136917	0.0304984	7.14571e-06
PWY.6519..8.amino.7.oxononanoate.biosynthesis.I	rs17110951	G	C	0.0679397	-0.169484	0.0369058	4.38317e-06
PWY.6519..8.amino.7.oxononanoate.biosynthesis.I	rs17176180	G	A	0.164509	-0.107894	0.0243533	9.40724e-06
PWY.6519..8.amino.7.oxononanoate.biosynthesis.I	rs10408553	G	A	0.205165	0.0997311	0.0213437	2.97382e-06
PWY.6519..8.amino.7.oxononanoate.biosynthesis.I	rs2838700	C	T	0.103103	0.128519	0.0283814	5.94662e-06
PWY.6545..pyrimidine.deoxyribonucleotides.de.novo.biosynthesis.III	rs9681001	C	T	0.1627	-0.100325	0.0222674	6.62297e-06
PWY.6545..pyrimidine.deoxyribonucleotides.de.novo.biosynthesis.III	rs62335957	T	G	0.0738816	-0.152282	0.0310489	9.36273e-07
PWY.6545..pyrimidine.deoxyribonucleotides.de.novo.biosynthesis.III	rs113333050	C	T	0.0707679	-0.146766	0.0322778	5.44263e-06
PWY.6545..pyrimidine.deoxyribonucleotides.de.novo.biosynthesis.III	rs2381195	T	C	0.475705	0.0731366	0.0162834	7.07282e-06
PWY.6545..pyrimidine.deoxyribonucleotides.de.novo.biosynthesis.III	rs9630400	C	G	0.326503	-0.0786746	0.0173119	5.50569e-06
PWY.6545..pyrimidine.deoxyribonucleotides.de.novo.biosynthesis.III	rs1719290	C	T	0.389749	-0.0762109	0.0165576	4.1689e-06
PWY.6545..pyrimidine.deoxyribonucleotides.de.novo.biosynthesis.III	rs2620049	G	A	0.0844744	-0.131349	0.0295233	8.62691e-06
PWY.6545..pyrimidine.deoxyribonucleotides.de.novo.biosynthesis.III	rs144373948	A	G	0.586092	-0.0797501	0.0165006	1.34371e-06
PWY.6588..pyruvate.fermentation.to.acetone	rs72697193	C	T	0.115289	0.163585	0.0341381	1.65229e-06
PWY.6588..pyruvate.fermentation.to.acetone	rs12208192	G	C	0.253754	0.115602	0.0248543	3.30032e-06
PWY.6588..pyruvate.fermentation.to.acetone	rs72958820	C	T	0.0539994	0.223922	0.0481355	3.2886e-06
PWY.6588..pyruvate.fermentation.to.acetone	rs17860736	G	A	0.0534558	0.227408	0.0514809	9.99267e-06
PWY.6588..pyruvate.fermentation.to.acetone	rs11136990	A	G	0.176978	-0.130281	0.0284056	4.50824e-06
PWY.6588..pyruvate.fermentation.to.acetone	rs56059900	G	A	0.0664638	0.192896	0.0432582	8.22749e-06
PWY.6588..pyruvate.fermentation.to.acetone	rs12681707	C	T	0.143991	0.137286	0.0302121	5.51801e-06
PWY.6588..pyruvate.fermentation.to.acetone	rs7859760	T	G	0.517574	0.0942974	0.0212328	8.94926e-06
PWY.6588..pyruvate.fermentation.to.acetone	rs181499	G	T	0.391915	0.103319	0.0229898	6.98522e-06
PWY.6588..pyruvate.fermentation.to.acetone	rs10161329	G	A	0.130885	-0.141329	0.0316806	8.15602e-06
PWY.6588..pyruvate.fermentation.to.acetone	rs61992534	G	A	0.150825	-0.144107	0.03166	5.32163e-06
PWY.6588..pyruvate.fermentation.to.acetone	rs12591343	C	G	0.200701	-0.11752	0.0265516	9.5958e-06
PWY.6588..pyruvate.fermentation.to.acetone	rs1810574	C	T	0.943723	0.247719	0.0550425	6.77925e-06
PWY.6588..pyruvate.fermentation.to.acetone	rs34466545	G	A	0.364594	-0.103939	0.0231795	7.32294e-06
PWY.6590..superpathway.of.Clostridium.acetobutylicum.acidogenic.fermentation	rs13388077	C	T	0.120233	0.124899	0.025869	1.37803e-06
PWY.6590..superpathway.of.Clostridium.acetobutylicum.acidogenic.fermentation	rs17761209	C	G	0.123577	-0.112449	0.0254194	9.70099e-06
PWY.6590..superpathway.of.Clostridium.acetobutylicum.acidogenic.fermentation	rs739677	G	A	0.784264	-0.0948002	0.0202008	2.69378e-06
PWY.6590..superpathway.of.Clostridium.acetobutylicum.acidogenic.fermentation	rs1873661	G	T	0.483485	-0.0787015	0.0172679	5.17213e-06
PWY.6590..superpathway.of.Clostridium.acetobutylicum.acidogenic.fermentation	rs12149972	C	G	0.083861	-0.138469	0.0306972	6.45838e-06
PWY.6590..superpathway.of.Clostridium.acetobutylicum.acidogenic.fermentation	rs5996309	A	G	0.558541	-0.0814187	0.017727	4.37071e-06
PWY.6608..guanosine.nucleotides.degradation.III	rs13396356	A	T	0.0637442	0.150242	0.0339083	9.38631e-06
PWY.6608..guanosine.nucleotides.degradation.III	rs111907772	C	G	0.0799668	-0.141105	0.0314615	7.29098e-06
PWY.6608..guanosine.nucleotides.degradation.III	rs271787	T	C	0.100812	0.141461	0.0267929	1.29314e-07
PWY.6608..guanosine.nucleotides.degradation.III	rs78718945	G	A	0.063472	-0.157783	0.0345974	5.10239e-06
PWY.6608..guanosine.nucleotides.degradation.III	rs75292198	C	T	0.101679	0.134426	0.0291059	3.86517e-06
PWY.6608..guanosine.nucleotides.degradation.III	rs10885031	C	T	0.594299	0.0731679	0.0163522	7.65946e-06
PWY.6608..guanosine.nucleotides.degradation.III	rs17129454	G	C	0.0582692	-0.161589	0.0343715	2.58584e-06
PWY.6608..guanosine.nucleotides.degradation.III	rs12581863	C	T	0.371294	0.0769729	0.016834	4.81994e-06
PWY.6608..guanosine.nucleotides.degradation.III	rs77117941	T	G	0.0818668	0.143427	0.0295413	1.20308e-06
PWY.6608..guanosine.nucleotides.degradation.III	rs8001568	T	C	0.0931111	0.12943	0.0288084	7.02996e-06
PWY.6608..guanosine.nucleotides.degradation.III	rs12921427	A	C	0.896573	-0.124305	0.0272809	5.20191e-06
PWY.6608..guanosine.nucleotides.degradation.III	rs11079051	A	C	0.590187	-0.0755773	0.0165077	4.68747e-06
PWY.6609..adenine.and.adenosine.salvage.III	rs71437543	T	C	0.0715998	0.164921	0.0335498	8.84626e-07
PWY.6609..adenine.and.adenosine.salvage.III	rs10496240	A	G	0.205664	-0.0961367	0.0200962	1.71999e-06
PWY.6609..adenine.and.adenosine.salvage.III	rs13096036	A	G	0.075084	-0.141659	0.0306065	3.68519e-06
PWY.6609..adenine.and.adenosine.salvage.III	rs28380805	G	C	0.144029	-0.113866	0.022832	6.12848e-07
PWY.6609..adenine.and.adenosine.salvage.III	rs497388	T	C	0.910358	-0.128934	0.028573	6.40911e-06
PWY.6609..adenine.and.adenosine.salvage.III	rs10812126	T	C	0.528559	-0.0764608	0.0162214	2.43395e-06
PWY.6609..adenine.and.adenosine.salvage.III	rs67123329	G	A	0.171098	0.0979587	0.0217071	6.39906e-06
PWY.6609..adenine.and.adenosine.salvage.III	rs697368	T	C	0.746264	-0.0870071	0.0188301	3.82573e-06
PWY.6609..adenine.and.adenosine.salvage.III	rs2287554	C	T	0.417357	0.0739525	0.0165623	8.00266e-06
PWY.6609..adenine.and.adenosine.salvage.III	rs78003847	G	A	0.0602869	-0.149041	0.0337337	9.95449e-06
PWY.6609..adenine.and.adenosine.salvage.III	rs17601633	A	G	0.360364	0.0772012	0.0166346	3.467e-06
PWY.6609..adenine.and.adenosine.salvage.III	rs6108110	C	T	0.188376	-0.0980389	0.0211132	3.42573e-06
PWY.6609..adenine.and.adenosine.salvage.III	rs6022157	A	C	0.547714	-0.0779399	0.016697	3.04277e-06
PWY.6612..superpathway.of.tetrahydrofolate.biosynthesis	rs6673038	G	A	0.313532	-0.108493	0.0222817	1.12071e-06
PWY.6612..superpathway.of.tetrahydrofolate.biosynthesis	rs35989200	A	G	0.222871	-0.118268	0.0254197	3.27767e-06
PWY.6612..superpathway.of.tetrahydrofolate.biosynthesis	rs9843052	C	T	0.387586	0.0928302	0.020494	5.90869e-06
PWY.6612..superpathway.of.tetrahydrofolate.biosynthesis	rs4833077	T	A	0.711889	-0.11289	0.0219353	2.65389e-07
PWY.6612..superpathway.of.tetrahydrofolate.biosynthesis	rs2214921	T	C	0.451155	0.0970074	0.0207363	2.89498e-06
PWY.6612..superpathway.of.tetrahydrofolate.biosynthesis	rs17155574	C	T	0.132159	0.142716	0.0295391	1.35574e-06
PWY.6612..superpathway.of.tetrahydrofolate.biosynthesis	rs4732939	G	A	0.182099	-0.115704	0.0254458	5.43981e-06
PWY.6612..superpathway.of.tetrahydrofolate.biosynthesis	rs10815601	T	A	0.243727	-0.110624	0.0235147	2.54506e-06
PWY.6612..superpathway.of.tetrahydrofolate.biosynthesis	rs474884	T	C	0.123855	0.135264	0.030435	8.81525e-06
PWY.6612..superpathway.of.tetrahydrofolate.biosynthesis	rs1027949	A	G	0.145409	0.143992	0.0284523	4.17463e-07
PWY.6612..superpathway.of.tetrahydrofolate.biosynthesis	rs17824268	T	C	0.0775349	-0.207447	0.03728	2.62792e-08
PWY.6612..superpathway.of.tetrahydrofolate.biosynthesis	rs73391984	T	A	0.250723	0.103646	0.0233167	8.7843e-06
PWY.6612..superpathway.of.tetrahydrofolate.biosynthesis	rs10402901	T	C	0.195042	0.114495	0.0253288	6.17415e-06
PWY.6612..superpathway.of.tetrahydrofolate.biosynthesis	rs1573442	G	A	0.362316	-0.102007	0.0218574	3.05754e-06
PWY.6628..superpathway.of.L.phenylalanine.biosynthesis	rs12145292	C	A	0.266384	-0.120792	0.0254599	2.09127e-06
PWY.6628..superpathway.of.L.phenylalanine.biosynthesis	rs10157025	T	C	0.302832	-0.110868	0.0248192	7.93155e-06
PWY.6628..superpathway.of.L.phenylalanine.biosynthesis	rs6429177	C	A	0.481367	-0.100882	0.022743	9.176e-06
PWY.6628..superpathway.of.L.phenylalanine.biosynthesis	rs11127546	C	T	0.365695	-0.124979	0.0237293	1.38787e-07
PWY.6628..superpathway.of.L.phenylalanine.biosynthesis	rs904477	G	A	0.349661	0.11731	0.0239144	9.32234e-07
PWY.6628..superpathway.of.L.phenylalanine.biosynthesis	rs13125215	T	C	0.621948	0.118644	0.0230358	2.59883e-07
PWY.6628..superpathway.of.L.phenylalanine.biosynthesis	rs4256433	T	C	0.698956	0.137098	0.0283429	1.31736e-06
PWY.6628..superpathway.of.L.phenylalanine.biosynthesis	rs1975618	A	T	0.277249	-0.114452	0.024993	4.66455e-06
PWY.6628..superpathway.of.L.phenylalanine.biosynthesis	rs57864512	T	C	0.0888622	-0.183386	0.0414208	9.5378e-06
PWY.6628..superpathway.of.L.phenylalanine.biosynthesis	rs72710093	A	G	0.11971	-0.177549	0.0382766	3.50831e-06
PWY.6628..superpathway.of.L.phenylalanine.biosynthesis	rs17777155	A	G	0.115057	-0.17509	0.036786	1.9389e-06
PWY.6628..superpathway.of.L.phenylalanine.biosynthesis	rs7468500	A	G	0.245053	-0.120484	0.0259728	3.50326e-06
PWY.6628..superpathway.of.L.phenylalanine.biosynthesis	rs6539151	T	C	0.0545336	-0.225839	0.0502025	6.84132e-06
PWY.6628..superpathway.of.L.phenylalanine.biosynthesis	rs12974688	T	C	0.779169	-0.126722	0.0281725	6.85753e-06
PWY.6628..superpathway.of.L.phenylalanine.biosynthesis	rs1757700	C	T	0.878115	-0.179474	0.0395622	5.71991e-06
PWY.6629..superpathway.of.L.tryptophan.biosynthesis	rs9678313	T	A	0.383104	-0.154784	0.0347838	8.59164e-06
PWY.6629..superpathway.of.L.tryptophan.biosynthesis	rs140774942	C	G	0.373978	0.160978	0.0348471	3.8457e-06
PWY.6629..superpathway.of.L.tryptophan.biosynthesis	rs2566156	A	T	0.758147	-0.211024	0.0431455	1.00329e-06
PWY.6629..superpathway.of.L.tryptophan.biosynthesis	rs7736485	G	C	0.295741	-0.172725	0.037459	4.0066e-06
PWY.6629..superpathway.of.L.tryptophan.biosynthesis	rs7709170	G	A	0.0844097	-0.29571	0.0624037	2.15128e-06
PWY.6629..superpathway.of.L.tryptophan.biosynthesis	rs947089	A	T	0.509398	-0.155912	0.0344969	6.19592e-06
PWY.6629..superpathway.of.L.tryptophan.biosynthesis	rs79050429	G	A	0.0670987	0.330161	0.0735189	7.09465e-06
PWY.6629..superpathway.of.L.tryptophan.biosynthesis	rs7111149	A	G	0.551132	-0.159116	0.0338914	2.66785e-06
PWY.6629..superpathway.of.L.tryptophan.biosynthesis	rs12370008	C	T	0.26683	-0.202656	0.0393497	2.60303e-07
PWY.6630..superpathway.of.L.tyrosine.biosynthesis	rs143123895	G	C	0.0527531	-0.266546	0.0584856	5.17755e-06
PWY.6630..superpathway.of.L.tyrosine.biosynthesis	rs11127546	C	T	0.361736	-0.122309	0.0261994	3.03609e-06
PWY.6630..superpathway.of.L.tyrosine.biosynthesis	rs904477	G	A	0.350847	0.130923	0.0264873	7.69873e-07
PWY.6630..superpathway.of.L.tyrosine.biosynthesis	rs4376168	G	T	0.791977	0.136769	0.030574	7.69964e-06
PWY.6630..superpathway.of.L.tyrosine.biosynthesis	rs867279	A	G	0.129206	-0.172952	0.0383065	6.3329e-06
PWY.6630..superpathway.of.L.tyrosine.biosynthesis	rs6975001	C	G	0.715942	0.131293	0.0277397	2.21181e-06
PWY.6630..superpathway.of.L.tyrosine.biosynthesis	rs1353171	G	C	0.685913	0.126243	0.027356	3.9343e-06
PWY.6630..superpathway.of.L.tyrosine.biosynthesis	rs80113686	G	C	0.112653	-0.212981	0.0412569	2.43907e-07
PWY.6630..superpathway.of.L.tyrosine.biosynthesis	rs10885766	G	A	0.126579	-0.174391	0.0391878	8.58137e-06
PWY.6630..superpathway.of.L.tyrosine.biosynthesis	rs4631866	G	A	0.511771	0.112825	0.024948	6.11386e-06
PWY.6630..superpathway.of.L.tyrosine.biosynthesis	rs11614816	T	C	0.287475	0.129523	0.027699	2.92416e-06
PWY.6630..superpathway.of.L.tyrosine.biosynthesis	rs79754311	A	C	0.0591669	-0.274184	0.053266	2.6407e-07
PWY.6630..superpathway.of.L.tyrosine.biosynthesis	rs8014026	T	A	0.259994	0.126787	0.0286664	9.74149e-06
PWY.6630..superpathway.of.L.tyrosine.biosynthesis	rs8055404	A	G	0.363206	0.114493	0.0255687	7.53938e-06
PWY.6630..superpathway.of.L.tyrosine.biosynthesis	rs2096489	C	T	0.212284	-0.140104	0.0306707	4.9237e-06
PWY.6690..cinnamate.and.3.hydroxycinnamate.degradation.to.2.oxopent.4.enoate	rs3792267	G	A	0.260377	-0.18953	0.0398733	2.00122e-06
PWY.6690..cinnamate.and.3.hydroxycinnamate.degradation.to.2.oxopent.4.enoate	rs17035816	A	G	0.0550314	0.338356	0.0765185	9.78416e-06
PWY.6690..cinnamate.and.3.hydroxycinnamate.degradation.to.2.oxopent.4.enoate	rs12670364	C	T	0.0808324	-0.291836	0.0652628	7.76003e-06
PWY.6690..cinnamate.and.3.hydroxycinnamate.degradation.to.2.oxopent.4.enoate	rs2968511	C	G	0.328169	0.168322	0.0379565	9.22444e-06
PWY.6690..cinnamate.and.3.hydroxycinnamate.degradation.to.2.oxopent.4.enoate	rs4768167	G	T	0.830486	-0.216629	0.0466189	3.37117e-06
PWY.6690..cinnamate.and.3.hydroxycinnamate.degradation.to.2.oxopent.4.enoate	rs10219622	G	A	0.576107	0.161208	0.0362902	8.90441e-06
PWY.6690..cinnamate.and.3.hydroxycinnamate.degradation.to.2.oxopent.4.enoate	rs2300878	A	G	0.464045	-0.155994	0.0346216	6.61636e-06
PWY.6690..cinnamate.and.3.hydroxycinnamate.degradation.to.2.oxopent.4.enoate	rs72995495	A	C	0.0530657	-0.393466	0.0876548	7.16211e-06
PWY.6700..queuosine.biosynthesis	rs2737651	T	C	0.157242	-0.0980458	0.0217422	6.49895e-06
PWY.6700..queuosine.biosynthesis	rs7589782	C	T	0.0783541	0.142071	0.0294218	1.37381e-06
PWY.6700..queuosine.biosynthesis	rs55754265	C	T	0.15878	-0.100856	0.0215998	3.02228e-06
PWY.6700..queuosine.biosynthesis	rs9999406	T	C	0.534069	-0.072055	0.0163034	9.88721e-06
PWY.6700..queuosine.biosynthesis	rs7700033	C	A	0.589881	0.0750812	0.0159171	2.39337e-06
PWY.6700..queuosine.biosynthesis	rs28404149	G	A	0.145481	0.100438	0.0222011	6.06761e-06
PWY.6700..queuosine.biosynthesis	rs7377535	G	A	0.630164	-0.0757541	0.0163952	3.82839e-06
PWY.6700..queuosine.biosynthesis	rs12515947	G	A	0.547945	-0.0791647	0.015697	4.57572e-07
PWY.6700..queuosine.biosynthesis	rs1926092	G	T	0.204261	0.0940404	0.0208728	6.62499e-06
PWY.6700..queuosine.biosynthesis	rs1408765	A	G	0.573549	-0.0729139	0.0161251	6.13237e-06
PWY.6700..queuosine.biosynthesis	rs7997810	G	A	0.358779	0.0785295	0.0164352	1.76938e-06
PWY.6700..queuosine.biosynthesis	rs62072709	T	C	0.731824	-0.0979355	0.0185586	1.31244e-07
PWY.6700..queuosine.biosynthesis	rs7222575	A	C	0.234593	-0.0891912	0.0186944	1.83306e-06
PWY.6700..queuosine.biosynthesis	rs149854766	A	T	0.06483	-0.153124	0.0343351	8.20844e-06
PWY.6700..queuosine.biosynthesis	rs79257569	G	A	0.122217	-0.115155	0.0257427	7.70124e-06
PWY.6700..queuosine.biosynthesis	rs6043418	G	A	0.557127	0.0789955	0.0160474	8.53872e-07
PWY.6703..preQ0.biosynthesis	rs72831788	T	C	0.104502	-0.124701	0.0268023	3.27762e-06
PWY.6703..preQ0.biosynthesis	rs1263629	A	G	0.181109	0.102583	0.0209988	1.03341e-06
PWY.6703..preQ0.biosynthesis	rs6804526	A	G	0.170134	0.111336	0.0214587	2.12157e-07
PWY.6703..preQ0.biosynthesis	rs4958506	G	A	0.398147	0.0743958	0.0167606	9.04865e-06
PWY.6703..preQ0.biosynthesis	rs17366560	A	T	0.0610195	0.166331	0.0353081	2.46702e-06
PWY.6703..preQ0.biosynthesis	rs505128	T	C	0.353709	-0.0773775	0.0168186	4.21044e-06
PWY.6703..preQ0.biosynthesis	rs8004382	A	G	0.500582	-0.0730588	0.0161353	5.95796e-06
PWY.6703..preQ0.biosynthesis	rs17829116	G	A	0.183342	0.102872	0.0217188	2.17391e-06
PWY.6703..preQ0.biosynthesis	rs4777110	C	T	0.580713	-0.0744398	0.0163769	5.48306e-06
PWY.6703..preQ0.biosynthesis	rs28535665	G	C	0.0586869	0.164286	0.0370063	9.02029e-06
PWY.6703..preQ0.biosynthesis	rs78048823	C	T	0.0535389	0.184638	0.0359187	2.74106e-07
PWY.6703..preQ0.biosynthesis	rs11657406	G	T	0.166064	-0.101907	0.0217462	2.78327e-06
PWY.6703..preQ0.biosynthesis	rs11651838	T	C	0.0731934	0.148454	0.0325585	5.12529e-06
PWY.6703..preQ0.biosynthesis	rs225280	C	T	0.816592	0.0991598	0.0209317	2.16589e-06
PWY.6703..preQ0.biosynthesis	rs384592	A	G	0.137667	0.122537	0.0257537	1.95471e-06
PWY.6703..preQ0.biosynthesis	rs75314238	A	T	0.0560906	-0.167732	0.0361844	3.56124e-06
PWY.6708..ubiquinol.8.biosynthesis..prokaryotic.	rs10172221	G	C	0.131808	0.16467	0.0366974	7.21538e-06
PWY.6708..ubiquinol.8.biosynthesis..prokaryotic.	rs17275498	A	C	0.111832	0.212949	0.0404278	1.38371e-07
PWY.6708..ubiquinol.8.biosynthesis..prokaryotic.	rs2636908	T	C	0.0742992	0.251351	0.0542266	3.56598e-06
PWY.6708..ubiquinol.8.biosynthesis..prokaryotic.	rs10463321	T	G	0.204651	0.137597	0.0307884	7.85438e-06
PWY.6708..ubiquinol.8.biosynthesis..prokaryotic.	rs1624064	T	C	0.43238	-0.123387	0.0253516	1.13297e-06
PWY.6708..ubiquinol.8.biosynthesis..prokaryotic.	rs12209400	C	T	0.229876	0.134862	0.0295886	5.16652e-06
PWY.6708..ubiquinol.8.biosynthesis..prokaryotic.	rs12550124	A	T	0.87165	-0.172648	0.0371575	3.37799e-06
PWY.6708..ubiquinol.8.biosynthesis..prokaryotic.	rs3750879	C	A	0.34867	0.124154	0.0265636	2.95615e-06
PWY.6708..ubiquinol.8.biosynthesis..prokaryotic.	rs7979020	C	T	0.138499	-0.162825	0.0367534	9.41425e-06
PWY.6708..ubiquinol.8.biosynthesis..prokaryotic.	rs9316763	T	C	0.465734	0.114104	0.0257771	9.5742e-06
PWY.6708..ubiquinol.8.biosynthesis..prokaryotic.	rs61965168	G	A	0.0837397	-0.207325	0.0459342	6.37593e-06
PWY.6708..ubiquinol.8.biosynthesis..prokaryotic.	rs113976504	C	T	0.0528666	-0.272739	0.05958	4.7012e-06
PWY.6731..starch.degradation.III	rs61759306	C	T	0.213506	0.217252	0.0440255	8.02818e-07
PWY.6731..starch.degradation.III	rs1030115	A	G	0.110073	-0.28897	0.0623148	3.53058e-06
PWY.6731..starch.degradation.III	rs55922034	C	A	0.0555627	-0.408074	0.0866984	2.51609e-06
PWY.6731..starch.degradation.III	rs2368650	A	G	0.282367	-0.211497	0.0465319	5.48831e-06
PWY.6731..starch.degradation.III	rs7665599	C	T	0.619459	0.163375	0.0364988	7.59935e-06
PWY.6731..starch.degradation.III	rs4440429	C	T	0.639166	-0.163017	0.0358625	5.47773e-06
PWY.6731..starch.degradation.III	rs2166227	G	C	0.324661	-0.166098	0.0368181	6.44239e-06
PWY.6731..starch.degradation.III	rs11822940	G	C	0.261848	-0.201517	0.0404339	6.2331e-07
PWY.6731..starch.degradation.III	rs457793	C	G	0.663735	0.162257	0.0363365	7.99139e-06
PWY.6731..starch.degradation.III	rs10152918	G	A	0.417203	-0.204226	0.0422004	1.30214e-06
PWY.6731..starch.degradation.III	rs2602034	G	A	0.605644	0.159327	0.0358941	9.04598e-06
PWY.6731..starch.degradation.III	rs3744580	T	C	0.711299	-0.173951	0.0386425	6.74628e-06
PWY.6731..starch.degradation.III	rs806925	A	G	0.657926	-0.171177	0.0371812	4.14725e-06
PWY.6737..starch.degradation.V	rs9286959	T	A	0.438789	0.0754898	0.0167521	6.597e-06
PWY.6737..starch.degradation.V	rs7083857	C	G	0.0977465	0.136762	0.027691	7.85838e-07
PWY.6737..starch.degradation.V	rs12420239	G	A	0.186183	-0.095626	0.0211507	6.1495e-06
PWY.6737..starch.degradation.V	rs12868026	G	A	0.0538899	0.16246	0.0356944	5.32819e-06
PWY.6737..starch.degradation.V	rs10145503	A	G	0.198072	-0.0925465	0.0202458	4.85065e-06
PWY.6737..starch.degradation.V	rs6035564	G	A	0.541036	-0.077432	0.0161053	1.52562e-06
PWY.6823..molybdenum.cofactor.biosynthesis	rs1338762	G	A	0.269544	-0.1778	0.0369226	1.46851e-06
PWY.6823..molybdenum.cofactor.biosynthesis	rs555615	T	C	0.832982	-0.1961	0.044214	9.19637e-06
PWY.6823..molybdenum.cofactor.biosynthesis	rs16829385	A	T	0.130089	0.219994	0.0477522	4.08539e-06
PWY.6823..molybdenum.cofactor.biosynthesis	rs10015390	G	A	0.703903	0.170577	0.0361569	2.38525e-06
PWY.6823..molybdenum.cofactor.biosynthesis	rs11741434	A	G	0.19109	-0.215369	0.0472708	5.21214e-06
PWY.6823..molybdenum.cofactor.biosynthesis	rs62523849	T	C	0.0576356	0.331454	0.0706149	2.68143e-06
PWY.6823..molybdenum.cofactor.biosynthesis	rs61861701	A	G	0.260402	0.177643	0.0383181	3.55204e-06
PWY.6823..molybdenum.cofactor.biosynthesis	rs1325380	T	C	0.2499	0.174981	0.0388236	6.57271e-06
PWY.6823..molybdenum.cofactor.biosynthesis	rs2292862	A	T	0.653047	-0.169423	0.0370187	4.72428e-06
PWY.6823..molybdenum.cofactor.biosynthesis	rs11867310	A	G	0.528379	-0.150271	0.0330792	5.55185e-06
PWY.6823..molybdenum.cofactor.biosynthesis	rs6081036	C	T	0.67576	0.174781	0.0338956	2.51677e-07
PWY.6891..thiazole.biosynthesis.II..Bacillus.	rs7426276	G	A	0.149009	-0.177033	0.0371638	1.90183e-06
PWY.6891..thiazole.biosynthesis.II..Bacillus.	rs28569237	G	T	0.392968	-0.120374	0.0266101	6.07866e-06
PWY.6891..thiazole.biosynthesis.II..Bacillus.	rs28887188	G	A	0.0962352	0.223486	0.044371	4.73514e-07
PWY.6891..thiazole.biosynthesis.II..Bacillus.	rs111370608	G	T	0.105908	-0.20102	0.0451296	8.41749e-06
PWY.6891..thiazole.biosynthesis.II..Bacillus.	rs6858961	A	C	0.150873	0.17174	0.0366048	2.70916e-06
PWY.6891..thiazole.biosynthesis.II..Bacillus.	rs9401616	A	G	0.151187	0.16293	0.0367414	9.22845e-06
PWY.6891..thiazole.biosynthesis.II..Bacillus.	rs7784347	T	C	0.0648245	-0.271457	0.0529763	2.98917e-07
PWY.6891..thiazole.biosynthesis.II..Bacillus.	rs78206502	G	A	0.0581025	0.272518	0.0592538	4.24198e-06
PWY.6891..thiazole.biosynthesis.II..Bacillus.	rs62465767	G	A	0.0934947	0.208553	0.0456689	4.95654e-06
PWY.6891..thiazole.biosynthesis.II..Bacillus.	rs17147827	G	T	0.130363	0.174951	0.0390923	7.62932e-06
PWY.6891..thiazole.biosynthesis.II..Bacillus.	rs4716795	T	C	0.871149	0.177781	0.0401458	9.49492e-06
PWY.6891..thiazole.biosynthesis.II..Bacillus.	rs2065501	A	C	0.68472	0.156778	0.0314314	6.10272e-07
PWY.6891..thiazole.biosynthesis.II..Bacillus.	rs7925466	A	C	0.411115	-0.123848	0.026866	4.02939e-06
PWY.6891..thiazole.biosynthesis.II..Bacillus.	rs147068992	G	A	0.0564545	-0.263745	0.0571971	4.0045e-06
PWY.6891..thiazole.biosynthesis.II..Bacillus.	rs1950861	G	A	0.255127	-0.131261	0.0296811	9.76193e-06
PWY.6891..thiazole.biosynthesis.II..Bacillus.	rs73379542	G	C	0.0510867	-0.279654	0.0590033	2.14113e-06
PWY.6891..thiazole.biosynthesis.II..Bacillus.	rs4968174	A	C	0.535432	-0.128802	0.0280471	4.38253e-06
PWY.6891..thiazole.biosynthesis.II..Bacillus.	rs67469682	T	A	0.375479	0.132353	0.0271084	1.04816e-06
PWY.6892..thiazole.biosynthesis.I..E..coli.	rs2999900	T	C	0.838843	0.137782	0.0276513	6.26564e-07
PWY.6892..thiazole.biosynthesis.I..E..coli.	rs4949324	G	A	0.654959	-0.0972248	0.0216366	7.00528e-06
PWY.6892..thiazole.biosynthesis.I..E..coli.	rs80055047	G	A	0.0520199	0.211269	0.0470718	7.18172e-06
PWY.6892..thiazole.biosynthesis.I..E..coli.	rs7784347	T	C	0.0680514	-0.2046	0.0395806	2.35116e-07
PWY.6892..thiazole.biosynthesis.I..E..coli.	rs7989592	T	C	0.0541374	-0.201336	0.0450433	7.82809e-06
PWY.6892..thiazole.biosynthesis.I..E..coli.	rs75042717	A	C	0.160967	0.120678	0.0271527	8.8127e-06
PWY.6897..thiamin.salvage.II	rs10006164	G	A	0.344209	-0.0805101	0.0177448	5.70276e-06
PWY.6897..thiamin.salvage.II	rs4374638	T	C	0.652683	0.0768675	0.0173682	9.61064e-06
PWY.6897..thiamin.salvage.II	rs479744	G	T	0.198548	-0.0947483	0.020739	4.90989e-06
PWY.6897..thiamin.salvage.II	rs118155381	T	C	0.258527	-0.0923154	0.0185972	6.9077e-07
PWY.6897..thiamin.salvage.II	rs140675300	C	G	0.0685203	-0.150215	0.0337987	8.8137e-06
PWY.6897..thiamin.salvage.II	rs7074607	G	A	0.152906	0.104306	0.0235447	9.41686e-06
PWY.6897..thiamin.salvage.II	rs74949229	G	A	0.0938701	-0.1307	0.0283073	3.88991e-06
PWY.6897..thiamin.salvage.II	rs2461882	T	C	0.0962862	-0.124633	0.0274876	5.78336e-06
PWY.6897..thiamin.salvage.II	rs7904867	T	C	0.377571	-0.0760521	0.0169187	6.95231e-06
PWY.6897..thiamin.salvage.II	rs10777971	T	G	0.359993	0.0780639	0.0168937	3.82106e-06
PWY.6897..thiamin.salvage.II	rs1968451	T	C	0.680575	0.0898689	0.0198891	6.22773e-06
PWY.6897..thiamin.salvage.II	rs12463196	G	T	0.0749451	-0.138008	0.0307762	7.31691e-06
PWY.6897..thiamin.salvage.II	rs2424026	A	G	0.255692	-0.0847065	0.0186631	5.66014e-06
PWY.6897..thiamin.salvage.II	rs28359554	T	C	0.08728	0.143385	0.0299685	1.7139e-06
PWY.6901..superpathway.of.glucose.and.xylose.degradation	rs73001914	A	G	0.182174	-0.102206	0.0217496	2.61177e-06
PWY.6901..superpathway.of.glucose.and.xylose.degradation	rs114537104	T	G	0.0602476	0.170007	0.0352783	1.44259e-06
PWY.6901..superpathway.of.glucose.and.xylose.degradation	rs6596989	A	G	0.660013	-0.0852001	0.0179529	2.07732e-06
PWY.6901..superpathway.of.glucose.and.xylose.degradation	rs145761301	G	A	0.106563	0.125022	0.0279809	7.89121e-06
PWY.6901..superpathway.of.glucose.and.xylose.degradation	rs6967058	T	C	0.909252	-0.141853	0.03206	9.66085e-06
PWY.6901..superpathway.of.glucose.and.xylose.degradation	rs12782517	C	T	0.152274	0.117953	0.0237137	6.55637e-07
PWY.6901..superpathway.of.glucose.and.xylose.degradation	rs4922591	T	C	0.614008	-0.0761299	0.0170206	7.72013e-06
PWY.6901..superpathway.of.glucose.and.xylose.degradation	rs57238953	G	A	0.0675283	-0.153964	0.0325341	2.21897e-06
PWY.6901..superpathway.of.glucose.and.xylose.degradation	rs7228238	C	T	0.415472	-0.0747709	0.0166316	6.93329e-06
PWY.6969..TCA.cycle.V..2.oxoglutarate.ferredoxin.oxidoreductase.	rs12725757	A	T	0.351997	0.0778646	0.0170332	4.84641e-06
PWY.6969..TCA.cycle.V..2.oxoglutarate.ferredoxin.oxidoreductase.	rs61156349	T	A	0.206393	0.0898115	0.0201328	8.15921e-06
PWY.6969..TCA.cycle.V..2.oxoglutarate.ferredoxin.oxidoreductase.	rs13088151	A	G	0.228659	-0.0896934	0.020243	9.38642e-06
PWY.6969..TCA.cycle.V..2.oxoglutarate.ferredoxin.oxidoreductase.	rs78769049	C	T	0.0931358	-0.149104	0.0300847	7.19062e-07
PWY.6969..TCA.cycle.V..2.oxoglutarate.ferredoxin.oxidoreductase.	rs367274	C	T	0.453617	0.0793277	0.0165815	1.71752e-06
PWY.6969..TCA.cycle.V..2.oxoglutarate.ferredoxin.oxidoreductase.	rs802718	G	A	0.91036	0.128723	0.0286956	7.26391e-06
PWY.6969..TCA.cycle.V..2.oxoglutarate.ferredoxin.oxidoreductase.	rs10951836	A	G	0.352364	0.078213	0.0176769	9.66322e-06
PWY.6969..TCA.cycle.V..2.oxoglutarate.ferredoxin.oxidoreductase.	rs17866154	G	C	0.102088	-0.133938	0.0271446	8.04606e-07
PWY.6969..TCA.cycle.V..2.oxoglutarate.ferredoxin.oxidoreductase.	rs62522935	T	C	0.124382	0.116933	0.0251395	3.29738e-06
PWY.6969..TCA.cycle.V..2.oxoglutarate.ferredoxin.oxidoreductase.	rs1915542	A	T	0.673225	0.085412	0.0177628	1.52087e-06
PWY.6969..TCA.cycle.V..2.oxoglutarate.ferredoxin.oxidoreductase.	rs11141287	C	T	0.444959	0.0758855	0.0166833	5.40041e-06
PWY.6969..TCA.cycle.V..2.oxoglutarate.ferredoxin.oxidoreductase.	rs71507551	A	G	0.0742318	-0.141788	0.0318225	8.36687e-06
PWY.6969..TCA.cycle.V..2.oxoglutarate.ferredoxin.oxidoreductase.	rs9300960	C	T	0.161616	-0.110748	0.0240566	4.15137e-06
PWY.6969..TCA.cycle.V..2.oxoglutarate.ferredoxin.oxidoreductase.	rs1423084	A	G	0.787237	-0.0915073	0.0202815	6.42623e-06
PWY.7003..glycerol.degradation.to.butanol	rs17012363	T	C	0.179061	0.128966	0.0291337	9.5688e-06
PWY.7003..glycerol.degradation.to.butanol	rs16855891	G	A	0.0504159	0.22891	0.0508879	6.84936e-06
PWY.7003..glycerol.degradation.to.butanol	rs3116216	T	C	0.0710938	0.195371	0.0440862	9.35491e-06
PWY.7003..glycerol.degradation.to.butanol	rs7623244	A	C	0.186152	0.132253	0.0297889	9.00897e-06
PWY.7003..glycerol.degradation.to.butanol	rs75209389	G	T	0.177712	0.131907	0.0298337	9.80568e-06
PWY.7003..glycerol.degradation.to.butanol	rs72697193	C	T	0.114898	0.170761	0.0360083	2.1134e-06
PWY.7003..glycerol.degradation.to.butanol	rs10017115	T	C	0.590678	0.104115	0.0230282	6.14881e-06
PWY.7003..glycerol.degradation.to.butanol	rs971716	T	C	0.596692	0.103798	0.0229367	6.02787e-06
PWY.7003..glycerol.degradation.to.butanol	rs72958820	C	T	0.0540698	0.260292	0.0508447	3.06595e-07
PWY.7003..glycerol.degradation.to.butanol	rs56059900	G	A	0.0657438	0.245734	0.0455545	6.87952e-08
PWY.7003..glycerol.degradation.to.butanol	rs7859760	T	G	0.517931	0.100406	0.0223525	7.05771e-06
PWY.7003..glycerol.degradation.to.butanol	rs62571693	T	C	0.181501	-0.131848	0.0289556	5.2769e-06
PWY.7003..glycerol.degradation.to.butanol	rs34386657	C	T	0.0526102	0.229411	0.0507949	6.28945e-06
PWY.7003..glycerol.degradation.to.butanol	rs35531472	C	T	0.107296	-0.161366	0.0364965	9.80614e-06
PWY.7013..L.1.2.propanediol.degradation	rs4670011	T	C	0.306786	-0.174663	0.0392458	8.56796e-06
PWY.7013..L.1.2.propanediol.degradation	rs114990902	G	A	0.0560495	-0.438592	0.0853246	2.74333e-07
PWY.7013..L.1.2.propanediol.degradation	rs4309681	G	A	0.176173	0.205271	0.0460954	8.46083e-06
PWY.7013..L.1.2.propanediol.degradation	rs72829142	A	G	0.0601282	0.348734	0.0749867	3.30962e-06
PWY.7013..L.1.2.propanediol.degradation	rs1555643	G	A	0.173527	0.208976	0.0456846	4.77789e-06
PWY.7013..L.1.2.propanediol.degradation	rs1381664	A	T	0.448913	0.168754	0.0366068	4.02817e-06
PWY.7013..L.1.2.propanediol.degradation	rs2145794	T	A	0.824855	0.221571	0.0498146	8.67115e-06
PWY.7013..L.1.2.propanediol.degradation	rs7303969	C	T	0.832051	-0.211976	0.0462092	4.48964e-06
PWY.7013..L.1.2.propanediol.degradation	rs12440220	A	G	0.40746	-0.166608	0.0366815	5.57162e-06
PWY.7013..L.1.2.propanediol.degradation	rs9933327	A	G	0.305774	0.194255	0.0414638	2.80056e-06
PWY.7013..L.1.2.propanediol.degradation	rs1589199	A	G	0.0833208	-0.303254	0.0646742	2.74608e-06
PWY.7187..pyrimidine.deoxyribonucleotides.de.novo.biosynthesis.II	rs75789763	G	A	0.0562994	-0.167187	0.0369155	5.92861e-06
PWY.7187..pyrimidine.deoxyribonucleotides.de.novo.biosynthesis.II	rs10951564	G	A	0.472108	0.076022	0.0163369	3.26535e-06
PWY.7187..pyrimidine.deoxyribonucleotides.de.novo.biosynthesis.II	rs10448112	A	G	0.204444	0.0915049	0.0206659	9.51873e-06
PWY.7187..pyrimidine.deoxyribonucleotides.de.novo.biosynthesis.II	rs72784665	G	T	0.0683811	0.157671	0.0348681	6.12813e-06
PWY.7187..pyrimidine.deoxyribonucleotides.de.novo.biosynthesis.II	rs2481967	T	G	0.809301	0.0926418	0.0208963	9.27511e-06
PWY.7187..pyrimidine.deoxyribonucleotides.de.novo.biosynthesis.II	rs4791333	A	G	0.871297	-0.110765	0.0242762	5.04997e-06
PWY.7187..pyrimidine.deoxyribonucleotides.de.novo.biosynthesis.II	rs17790609	T	C	0.0808749	0.135454	0.0301332	6.95136e-06
PWY.7187..pyrimidine.deoxyribonucleotides.de.novo.biosynthesis.II	rs73176879	A	G	0.116772	-0.114949	0.0254776	6.4284e-06
PWY.7196..superpathway.of.pyrimidine.ribonucleosides.salvage	rs9463067	C	T	0.380643	-0.079069	0.0173385	5.10742e-06
PWY.7196..superpathway.of.pyrimidine.ribonucleosides.salvage	rs4074922	C	G	0.197105	-0.108992	0.0245035	8.66643e-06
PWY.7196..superpathway.of.pyrimidine.ribonucleosides.salvage	rs1686648	G	A	0.793975	-0.0931009	0.020743	7.17937e-06
PWY.7196..superpathway.of.pyrimidine.ribonucleosides.salvage	rs8033436	G	A	0.477528	0.0784407	0.017048	4.20128e-06
PWY.7196..superpathway.of.pyrimidine.ribonucleosides.salvage	rs55794976	C	T	0.0635357	-0.169662	0.0350678	1.3108e-06
PWY.7196..superpathway.of.pyrimidine.ribonucleosides.salvage	rs6503292	A	G	0.629819	-0.0827317	0.0177716	3.23533e-06
PWY.7196..superpathway.of.pyrimidine.ribonucleosides.salvage	rs662934	A	G	0.777175	0.101673	0.0221143	4.27384e-06
PWY.7197..pyrimidine.deoxyribonucleotide.phosphorylation	rs12035670	C	T	0.332632	-0.0818521	0.0177228	3.86603e-06
PWY.7197..pyrimidine.deoxyribonucleotide.phosphorylation	rs16830066	G	A	0.101692	0.122475	0.027157	6.48631e-06
PWY.7197..pyrimidine.deoxyribonucleotide.phosphorylation	rs74671141	G	C	0.104316	-0.122167	0.0267473	4.93699e-06
PWY.7197..pyrimidine.deoxyribonucleotide.phosphorylation	rs3113463	G	T	0.507096	0.0875069	0.0166185	1.3972e-07
PWY.7197..pyrimidine.deoxyribonucleotide.phosphorylation	rs11259346	C	T	0.325841	0.0821155	0.0175884	3.03053e-06
PWY.7197..pyrimidine.deoxyribonucleotide.phosphorylation	rs4962365	T	C	0.0620419	0.158259	0.0344899	4.46323e-06
PWY.7197..pyrimidine.deoxyribonucleotide.phosphorylation	rs117176738	A	G	0.0555993	-0.160576	0.0358702	7.58496e-06
PWY.7197..pyrimidine.deoxyribonucleotide.phosphorylation	rs8079105	C	T	0.50919	0.0793471	0.0167696	2.22757e-06
PWY.7197..pyrimidine.deoxyribonucleotide.phosphorylation	rs8097750	G	A	0.144967	0.10297	0.0230428	7.87079e-06
PWY.7198..pyrimidine.deoxyribonucleotides.de.novo.biosynthesis.IV	rs12466926	G	A	0.255776	-0.0991623	0.0207513	1.76507e-06
PWY.7198..pyrimidine.deoxyribonucleotides.de.novo.biosynthesis.IV	rs9310781	C	G	0.242162	-0.0962912	0.0217543	9.58561e-06
PWY.7198..pyrimidine.deoxyribonucleotides.de.novo.biosynthesis.IV	rs6854439	C	T	0.481757	0.0789267	0.0178496	9.78968e-06
PWY.7198..pyrimidine.deoxyribonucleotides.de.novo.biosynthesis.IV	rs4739729	G	A	0.353332	-0.0924285	0.019214	1.50569e-06
PWY.7198..pyrimidine.deoxyribonucleotides.de.novo.biosynthesis.IV	rs77945651	A	C	0.0551304	0.197268	0.0409065	1.41829e-06
PWY.7198..pyrimidine.deoxyribonucleotides.de.novo.biosynthesis.IV	rs9508816	A	T	0.734997	-0.0962162	0.0211864	5.5878e-06
PWY.7198..pyrimidine.deoxyribonucleotides.de.novo.biosynthesis.IV	rs8046267	C	G	0.142949	-0.116058	0.0258714	7.25824e-06
PWY.7199..pyrimidine.deoxyribonucleosides.salvage	rs11713293	C	A	0.0581419	0.158361	0.0354328	7.84678e-06
PWY.7199..pyrimidine.deoxyribonucleosides.salvage	rs55724545	G	C	0.244364	-0.0854652	0.0191625	8.19526e-06
PWY.7199..pyrimidine.deoxyribonucleosides.salvage	rs72773357	T	C	0.157079	-0.103127	0.0222823	3.68864e-06
PWY.7199..pyrimidine.deoxyribonucleosides.salvage	rs9522352	G	A	0.329568	-0.078448	0.0173788	6.36135e-06
PWY.7199..pyrimidine.deoxyribonucleosides.salvage	rs117273466	T	G	0.059133	-0.170639	0.0368399	3.6232e-06
PWY.7199..pyrimidine.deoxyribonucleosides.salvage	rs10416031	A	G	0.653782	-0.0794591	0.0168564	2.43036e-06
PWY.7199..pyrimidine.deoxyribonucleosides.salvage	rs7251454	C	T	0.407824	-0.0860386	0.0193026	8.29743e-06
PWY.7199..pyrimidine.deoxyribonucleosides.salvage	rs1041447	C	T	0.581197	0.0755324	0.0163735	3.96751e-06
PWY.7209..superpathway.of.pyrimidine.ribonucleosides.degradation	rs6587723	T	C	0.439362	0.0993128	0.0211468	2.64853e-06
PWY.7209..superpathway.of.pyrimidine.ribonucleosides.degradation	rs12487786	T	C	0.757846	-0.102677	0.0230714	8.57115e-06
PWY.7209..superpathway.of.pyrimidine.ribonucleosides.degradation	rs836868	A	T	0.60273	-0.0986201	0.0208141	2.15693e-06
PWY.7209..superpathway.of.pyrimidine.ribonucleosides.degradation	rs6805759	A	G	0.527657	0.0946118	0.0200558	2.38843e-06
PWY.7209..superpathway.of.pyrimidine.ribonucleosides.degradation	rs10489050	G	A	0.0855044	-0.164383	0.0356172	3.92604e-06
PWY.7209..superpathway.of.pyrimidine.ribonucleosides.degradation	rs4260641	A	G	0.591584	-0.0893609	0.020056	8.36688e-06
PWY.7209..superpathway.of.pyrimidine.ribonucleosides.degradation	rs11242123	A	T	0.128552	-0.16115	0.0295398	4.88754e-08
PWY.7209..superpathway.of.pyrimidine.ribonucleosides.degradation	rs4645398	T	C	0.211335	-0.109342	0.0244923	8.03187e-06
PWY.7209..superpathway.of.pyrimidine.ribonucleosides.degradation	rs6454985	T	C	0.581833	-0.0889841	0.0197122	6.35633e-06
PWY.7209..superpathway.of.pyrimidine.ribonucleosides.degradation	rs617079	C	G	0.0630626	-0.188862	0.0406074	3.30449e-06
PWY.7209..superpathway.of.pyrimidine.ribonucleosides.degradation	rs1474383	T	C	0.637558	-0.0976871	0.0204012	1.68188e-06
PWY.7209..superpathway.of.pyrimidine.ribonucleosides.degradation	rs6473162	A	T	0.396473	0.0918696	0.0202865	5.93759e-06
PWY.7209..superpathway.of.pyrimidine.ribonucleosides.degradation	rs261555	G	A	0.768291	-0.111062	0.0232431	1.76822e-06
PWY.7209..superpathway.of.pyrimidine.ribonucleosides.degradation	rs16916507	G	A	0.316301	0.0969277	0.0216686	7.70602e-06
PWY.7209..superpathway.of.pyrimidine.ribonucleosides.degradation	rs11215429	T	C	0.0526883	0.22683	0.04752	1.81183e-06
PWY.7209..superpathway.of.pyrimidine.ribonucleosides.degradation	rs4783337	G	C	0.931307	-0.220689	0.0439498	5.12967e-07
PWY.7209..superpathway.of.pyrimidine.ribonucleosides.degradation	rs77143756	A	G	0.140469	-0.16066	0.0342291	2.68359e-06
PWY.7211..superpathway.of.pyrimidine.deoxyribonucleotides.de.novo.biosynthesis	rs12693170	C	A	0.754084	-0.0876407	0.0190692	4.30817e-06
PWY.7211..superpathway.of.pyrimidine.deoxyribonucleotides.de.novo.biosynthesis	rs4624725	G	A	0.810342	0.101275	0.0216038	2.76132e-06
PWY.7211..superpathway.of.pyrimidine.deoxyribonucleotides.de.novo.biosynthesis	rs72835533	A	G	0.197483	-0.0941348	0.021039	7.66647e-06
PWY.7211..superpathway.of.pyrimidine.deoxyribonucleotides.de.novo.biosynthesis	rs9463229	C	T	0.184748	0.0980088	0.0216752	6.13418e-06
PWY.7211..superpathway.of.pyrimidine.deoxyribonucleotides.de.novo.biosynthesis	rs13203297	T	A	0.324735	0.0790555	0.0174388	5.80705e-06
PWY.7211..superpathway.of.pyrimidine.deoxyribonucleotides.de.novo.biosynthesis	rs62485312	G	A	0.102164	0.134093	0.0281449	1.89444e-06
PWY.7211..superpathway.of.pyrimidine.deoxyribonucleotides.de.novo.biosynthesis	rs327229	T	C	0.909395	-0.128276	0.0287814	8.3151e-06
PWY.7211..superpathway.of.pyrimidine.deoxyribonucleotides.de.novo.biosynthesis	rs73335828	G	A	0.0554602	0.168873	0.0359797	2.68492e-06
PWY.7211..superpathway.of.pyrimidine.deoxyribonucleotides.de.novo.biosynthesis	rs10886367	G	C	0.60289	0.083789	0.016751	5.67302e-07
PWY.7211..superpathway.of.pyrimidine.deoxyribonucleotides.de.novo.biosynthesis	rs11223389	C	T	0.217382	0.0951344	0.0206508	4.08902e-06
PWY.7211..superpathway.of.pyrimidine.deoxyribonucleotides.de.novo.biosynthesis	rs4074922	C	G	0.200294	-0.108702	0.0238071	4.97265e-06
PWY.7211..superpathway.of.pyrimidine.deoxyribonucleotides.de.novo.biosynthesis	rs7492664	G	T	0.0726264	-0.147612	0.0316442	3.0899e-06
PWY.7211..superpathway.of.pyrimidine.deoxyribonucleotides.de.novo.biosynthesis	rs6020972	C	T	0.495878	-0.0794081	0.017581	6.28117e-06
PWY.7211..superpathway.of.pyrimidine.deoxyribonucleotides.de.novo.biosynthesis	rs2903147	G	A	0.498599	0.0727499	0.0163904	9.0556e-06
PWY.7219..adenosine.ribonucleotides.de.novo.biosynthesis	rs7569681	T	C	0.086701	-0.131782	0.0289189	5.19005e-06
PWY.7219..adenosine.ribonucleotides.de.novo.biosynthesis	rs35057482	C	T	0.0887948	-0.137282	0.0294165	3.05869e-06
PWY.7219..adenosine.ribonucleotides.de.novo.biosynthesis	rs73142368	G	T	0.328782	-0.0775477	0.0174198	8.51982e-06
PWY.7219..adenosine.ribonucleotides.de.novo.biosynthesis	rs62338928	A	G	0.324931	-0.087888	0.0174997	5.10657e-07
PWY.7219..adenosine.ribonucleotides.de.novo.biosynthesis	rs1428949	C	T	0.433176	-0.0779739	0.0166369	2.77516e-06
PWY.7219..adenosine.ribonucleotides.de.novo.biosynthesis	rs34848869	C	G	0.0629004	-0.162287	0.0354614	4.72983e-06
PWY.7219..adenosine.ribonucleotides.de.novo.biosynthesis	rs7108080	G	A	0.508635	-0.085927	0.0168713	3.52268e-07
PWY.7219..adenosine.ribonucleotides.de.novo.biosynthesis	rs79149938	A	G	0.0653077	-0.154991	0.0342404	5.99528e-06
PWY.7219..adenosine.ribonucleotides.de.novo.biosynthesis	rs9582093	G	A	0.473701	-0.0717885	0.0162011	9.37638e-06
PWY.7219..adenosine.ribonucleotides.de.novo.biosynthesis	rs71430764	C	A	0.050561	-0.203901	0.0423462	1.47126e-06
PWY.7219..adenosine.ribonucleotides.de.novo.biosynthesis	rs4785220	T	C	0.680021	0.0782036	0.0172315	5.66824e-06
PWY.7219..adenosine.ribonucleotides.de.novo.biosynthesis	rs7221118	T	C	0.229708	-0.0851742	0.0192565	9.72752e-06
PWY.7219..adenosine.ribonucleotides.de.novo.biosynthesis	rs681147	T	A	0.178339	-0.0949868	0.0214607	9.5965e-06
PWY.7221..guanosine.ribonucleotides.de.novo.biosynthesis	rs143920868	C	T	0.0872329	-0.151033	0.0310716	1.16914e-06
PWY.7221..guanosine.ribonucleotides.de.novo.biosynthesis	rs6427759	A	C	0.9086	-0.136692	0.0289961	2.42741e-06
PWY.7221..guanosine.ribonucleotides.de.novo.biosynthesis	rs1428949	C	T	0.433176	-0.0770872	0.0166082	3.4585e-06
PWY.7221..guanosine.ribonucleotides.de.novo.biosynthesis	rs11168050	G	A	0.0793935	0.141163	0.0302311	3.02014e-06
PWY.7221..guanosine.ribonucleotides.de.novo.biosynthesis	rs6903592	T	A	0.318408	-0.0819131	0.0172573	2.06896e-06
PWY.7221..guanosine.ribonucleotides.de.novo.biosynthesis	rs3793566	T	C	0.273869	0.0827156	0.018491	7.70243e-06
PWY.7221..guanosine.ribonucleotides.de.novo.biosynthesis	rs10817481	A	C	0.516451	-0.0773225	0.0164176	2.48045e-06
PWY.7221..guanosine.ribonucleotides.de.novo.biosynthesis	rs7108080	G	A	0.508635	-0.0855444	0.0168421	3.79039e-07
PWY.7221..guanosine.ribonucleotides.de.novo.biosynthesis	rs76346802	A	G	0.0931431	-0.128867	0.0280657	4.39846e-06
PWY.7221..guanosine.ribonucleotides.de.novo.biosynthesis	rs1920088	A	G	0.875328	-0.111932	0.0247536	6.1295e-06
PWY.7221..guanosine.ribonucleotides.de.novo.biosynthesis	rs11058744	G	T	0.0707436	-0.153543	0.0321109	1.73868e-06
PWY.7221..guanosine.ribonucleotides.de.novo.biosynthesis	rs41359044	C	T	0.0527914	-0.161094	0.0362125	8.64399e-06
PWY.7221..guanosine.ribonucleotides.de.novo.biosynthesis	rs754639	G	A	0.33023	0.0855546	0.0185649	4.05786e-06
PWY.7221..guanosine.ribonucleotides.de.novo.biosynthesis	rs12457526	G	T	0.382444	-0.0787255	0.0167447	2.58214e-06
PWY.7221..guanosine.ribonucleotides.de.novo.biosynthesis	rs617024	C	T	0.134058	-0.110423	0.0243578	5.80527e-06
PWY.7221..guanosine.ribonucleotides.de.novo.biosynthesis	rs5766546	G	A	0.140928	-0.106	0.0232727	5.24642e-06
PWY.7234..inosine.5..phosphate.biosynthesis.III	rs4374638	T	C	0.652742	0.0775467	0.0173157	7.52084e-06
PWY.7234..inosine.5..phosphate.biosynthesis.III	rs35096174	C	A	0.0801648	-0.147662	0.031659	3.09918e-06
PWY.7234..inosine.5..phosphate.biosynthesis.III	rs7796539	C	T	0.152561	0.104855	0.0230006	5.1452e-06
PWY.7234..inosine.5..phosphate.biosynthesis.III	rs117005933	C	T	0.0599435	-0.169136	0.0347447	1.12753e-06
PWY.7234..inosine.5..phosphate.biosynthesis.III	rs17267242	A	G	0.351593	0.0765981	0.0171077	7.55553e-06
PWY.7234..inosine.5..phosphate.biosynthesis.III	rs11626206	C	T	0.679116	0.078505	0.0173616	6.13254e-06
PWY.7234..inosine.5..phosphate.biosynthesis.III	rs112075774	G	A	0.0650248	-0.160161	0.0345293	3.5109e-06
PWY.7234..inosine.5..phosphate.biosynthesis.III	rs928495	C	T	0.0973021	0.145157	0.0276882	1.58347e-07
PWY.7234..inosine.5..phosphate.biosynthesis.III	rs79676117	A	C	0.0501897	-0.211348	0.0370389	1.15583e-08
PWY.7237..myo...chiro..and.scillo.inositol.degradation	rs1515603	G	A	0.0680756	0.14961	0.0324188	3.93273e-06
PWY.7237..myo...chiro..and.scillo.inositol.degradation	rs6448117	T	G	0.0525441	-0.188448	0.037445	4.83711e-07
PWY.7237..myo...chiro..and.scillo.inositol.degradation	rs10026437	G	A	0.0896063	-0.127972	0.0289638	9.9469e-06
PWY.7237..myo...chiro..and.scillo.inositol.degradation	rs4860367	G	A	0.13932	0.1091	0.023629	3.88955e-06
PWY.7237..myo...chiro..and.scillo.inositol.degradation	rs4860463	A	G	0.88351	-0.128433	0.0273357	2.62271e-06
PWY.7237..myo...chiro..and.scillo.inositol.degradation	rs4647693	T	C	0.261683	0.0858628	0.0194172	9.77957e-06
PWY.7237..myo...chiro..and.scillo.inositol.degradation	rs3998109	G	A	0.349748	0.0808375	0.0172506	2.78514e-06
PWY.7237..myo...chiro..and.scillo.inositol.degradation	rs12678419	C	G	0.15879	-0.108148	0.0224845	1.51011e-06
PWY.7237..myo...chiro..and.scillo.inositol.degradation	rs7128538	G	A	0.469966	0.0772024	0.0164376	2.64408e-06
PWY.7237..myo...chiro..and.scillo.inositol.degradation	rs80233470	C	T	0.114158	0.126112	0.0271438	3.38306e-06
PWY.7237..myo...chiro..and.scillo.inositol.degradation	rs11226808	A	T	0.580596	-0.0745484	0.0167505	8.56669e-06
PWY.7237..myo...chiro..and.scillo.inositol.degradation	rs144261381	A	T	0.0506988	0.168605	0.0380641	9.44496e-06
PWY.7237..myo...chiro..and.scillo.inositol.degradation	rs9608542	T	C	0.062468	0.163644	0.0370421	9.97231e-06
PWY.724..superpathway.of.L.lysine..L.threonine.and.L.methionine.biosynthesis.II	rs6733157	C	T	0.498335	-0.0793214	0.0164506	1.42263e-06
PWY.724..superpathway.of.L.lysine..L.threonine.and.L.methionine.biosynthesis.II	rs337641	G	A	0.763879	0.0889729	0.0184866	1.48812e-06
PWY.724..superpathway.of.L.lysine..L.threonine.and.L.methionine.biosynthesis.II	rs72703328	G	T	0.136402	0.107112	0.0238943	7.36812e-06
PWY.724..superpathway.of.L.lysine..L.threonine.and.L.methionine.biosynthesis.II	rs77200599	A	G	0.102372	0.116807	0.0264263	9.86522e-06
PWY.724..superpathway.of.L.lysine..L.threonine.and.L.methionine.biosynthesis.II	rs12114032	A	G	0.550142	-0.0706482	0.0159492	9.4417e-06
PWY.724..superpathway.of.L.lysine..L.threonine.and.L.methionine.biosynthesis.II	rs61889187	T	A	0.155585	0.110995	0.0218243	3.66053e-07
PWY.724..superpathway.of.L.lysine..L.threonine.and.L.methionine.biosynthesis.II	rs73218301	T	C	0.191271	-0.0956164	0.0207613	4.11438e-06
PWY.724..superpathway.of.L.lysine..L.threonine.and.L.methionine.biosynthesis.II	rs8179139	C	T	0.183388	-0.105293	0.0231756	5.53879e-06
PWY.724..superpathway.of.L.lysine..L.threonine.and.L.methionine.biosynthesis.II	rs111686525	A	T	0.0537814	-0.190749	0.0407554	2.86412e-06
PWY.724..superpathway.of.L.lysine..L.threonine.and.L.methionine.biosynthesis.II	rs261316	C	T	0.605971	-0.0743683	0.0162574	4.77532e-06
PWY.724..superpathway.of.L.lysine..L.threonine.and.L.methionine.biosynthesis.II	rs57651931	C	T	0.181338	-0.0960359	0.0212344	6.1066e-06
PWY.724..superpathway.of.L.lysine..L.threonine.and.L.methionine.biosynthesis.II	rs2908645	A	G	0.481448	-0.0724382	0.0162646	8.43866e-06
PWY.724..superpathway.of.L.lysine..L.threonine.and.L.methionine.biosynthesis.II	rs17495513	G	T	0.169129	-0.0934359	0.0210084	8.68518e-06
PWY.724..superpathway.of.L.lysine..L.threonine.and.L.methionine.biosynthesis.II	rs4797270	T	C	0.511347	0.0753597	0.0170083	9.39039e-06
PWY.724..superpathway.of.L.lysine..L.threonine.and.L.methionine.biosynthesis.II	rs3815025	A	T	0.566425	-0.0750086	0.0164197	4.91929e-06
PWY.7254..TCA.cycle.VII..acetate.producers.	rs2457055	G	A	0.307426	-0.12878	0.0256964	5.3981e-07
PWY.7254..TCA.cycle.VII..acetate.producers.	rs2404677	T	C	0.785662	-0.139313	0.0286852	1.19409e-06
PWY.7254..TCA.cycle.VII..acetate.producers.	rs7530547	A	T	0.212308	0.129693	0.0291453	8.59202e-06
PWY.7254..TCA.cycle.VII..acetate.producers.	rs34467156	C	T	0.0715044	-0.216991	0.047385	4.66486e-06
PWY.7254..TCA.cycle.VII..acetate.producers.	rs2619296	A	C	0.596267	-0.11477	0.0251641	5.09461e-06
PWY.7254..TCA.cycle.VII..acetate.producers.	rs73871281	T	C	0.0901079	-0.189249	0.0415848	5.3412e-06
PWY.7254..TCA.cycle.VII..acetate.producers.	rs7460645	A	G	0.523436	-0.104977	0.0235899	8.58443e-06
PWY.7254..TCA.cycle.VII..acetate.producers.	rs629769	A	G	0.817266	0.143273	0.0307305	3.12805e-06
PWY.7254..TCA.cycle.VII..acetate.producers.	rs58352802	T	A	0.116632	-0.165393	0.0367647	6.83735e-06
PWY.7254..TCA.cycle.VII..acetate.producers.	rs73060070	C	A	0.12863	-0.159535	0.0361038	9.92561e-06
PWY.7315..dTDP.N.acetylthomosamine.biosynthesis	rs9973645	G	C	0.384928	-0.113614	0.0255079	8.42541e-06
PWY.7315..dTDP.N.acetylthomosamine.biosynthesis	rs62385620	T	A	0.116897	0.200528	0.0413791	1.25904e-06
PWY.7315..dTDP.N.acetylthomosamine.biosynthesis	rs2342632	T	C	0.417053	-0.114497	0.0252417	5.73247e-06
PWY.7315..dTDP.N.acetylthomosamine.biosynthesis	rs7822956	A	G	0.811849	0.159007	0.0328991	1.34371e-06
PWY.7315..dTDP.N.acetylthomosamine.biosynthesis	rs4880567	T	C	0.372512	-0.116117	0.0259754	7.81192e-06
PWY.7315..dTDP.N.acetylthomosamine.biosynthesis	rs680199	T	C	0.349842	0.135523	0.0272805	6.77262e-07
PWY.7315..dTDP.N.acetylthomosamine.biosynthesis	rs12921798	G	A	0.062169	0.241324	0.0537347	7.08817e-06
PWY.7315..dTDP.N.acetylthomosamine.biosynthesis	rs11664919	G	A	0.659927	0.121368	0.0267264	5.59553e-06
PWY.7323..superpathway.of.GDP.mannose.derived.O.antigen.building.blocks.biosynthesis	rs75227442	G	C	0.0527523	-0.177173	0.038676	4.6286e-06
PWY.7323..superpathway.of.GDP.mannose.derived.O.antigen.building.blocks.biosynthesis	rs116649254	T	C	0.0583891	0.172504	0.0386282	7.97874e-06
PWY.7323..superpathway.of.GDP.mannose.derived.O.antigen.building.blocks.biosynthesis	rs13032797	C	T	0.121105	-0.114245	0.0251489	5.55228e-06
PWY.7323..superpathway.of.GDP.mannose.derived.O.antigen.building.blocks.biosynthesis	rs57799060	C	T	0.428927	0.0815404	0.0173345	2.55193e-06
PWY.7323..superpathway.of.GDP.mannose.derived.O.antigen.building.blocks.biosynthesis	rs28556854	T	A	0.192389	-0.101993	0.0206154	7.52026e-07
PWY.7323..superpathway.of.GDP.mannose.derived.O.antigen.building.blocks.biosynthesis	rs71507888	C	G	0.211343	-0.0973187	0.0211562	4.22478e-06
PWY.7323..superpathway.of.GDP.mannose.derived.O.antigen.building.blocks.biosynthesis	rs12436806	T	A	0.120877	0.115932	0.0253848	4.9481e-06
PWY.7323..superpathway.of.GDP.mannose.derived.O.antigen.building.blocks.biosynthesis	rs9949233	T	C	0.422092	-0.0782696	0.0168931	3.59992e-06
PWY.7323..superpathway.of.GDP.mannose.derived.O.antigen.building.blocks.biosynthesis	rs6122425	C	A	0.224915	-0.0927808	0.0201023	3.92256e-06
PWY.7328..superpathway.of.UDP.glucose.derived.O.antigen.building.blocks.biosynthesis	rs6531656	C	T	0.816578	-0.104541	0.021694	1.44375e-06
PWY.7328..superpathway.of.UDP.glucose.derived.O.antigen.building.blocks.biosynthesis	rs903246	T	C	0.0800443	-0.154369	0.0309024	5.8721e-07
PWY.7328..superpathway.of.UDP.glucose.derived.O.antigen.building.blocks.biosynthesis	rs432569	T	C	0.193202	-0.105977	0.0212614	6.21316e-07
PWY.7328..superpathway.of.UDP.glucose.derived.O.antigen.building.blocks.biosynthesis	rs74242229	C	A	0.0742717	-0.172329	0.0321982	8.69201e-08
PWY.7328..superpathway.of.UDP.glucose.derived.O.antigen.building.blocks.biosynthesis	rs34532802	G	T	0.141256	0.113802	0.0244733	3.31866e-06
PWY.7328..superpathway.of.UDP.glucose.derived.O.antigen.building.blocks.biosynthesis	rs1873471	G	C	0.537477	0.0866011	0.0178897	1.29287e-06
PWY.7328..superpathway.of.UDP.glucose.derived.O.antigen.building.blocks.biosynthesis	rs4563069	G	A	0.10924	0.133636	0.0268096	6.20859e-07
PWY.7328..superpathway.of.UDP.glucose.derived.O.antigen.building.blocks.biosynthesis	rs206592	T	C	0.291056	0.0927838	0.0192897	1.50911e-06
PWY.7328..superpathway.of.UDP.glucose.derived.O.antigen.building.blocks.biosynthesis	rs45491295	G	A	0.140941	0.116848	0.0240815	1.22106e-06
PWY.7371..1.4.dihydroxy.6.naphthoate.biosynthesis.II	rs7522136	C	A	0.12581	-0.142042	0.0267965	1.15326e-07
PWY.7371..1.4.dihydroxy.6.naphthoate.biosynthesis.II	rs2102767	G	A	0.709047	0.088213	0.0192987	4.85549e-06
PWY.7371..1.4.dihydroxy.6.naphthoate.biosynthesis.II	rs2704370	G	T	0.945046	0.169174	0.0378821	7.97705e-06
PWY.7371..1.4.dihydroxy.6.naphthoate.biosynthesis.II	rs74928855	G	A	0.0590329	-0.171641	0.0366794	2.8758e-06
PWY.7371..1.4.dihydroxy.6.naphthoate.biosynthesis.II	rs1175227	G	T	0.203723	-0.100365	0.0216207	3.44902e-06
PWY.7371..1.4.dihydroxy.6.naphthoate.biosynthesis.II	rs7772044	G	A	0.57181	-0.0790287	0.0172348	4.53095e-06
PWY.7371..1.4.dihydroxy.6.naphthoate.biosynthesis.II	rs10794566	G	A	0.789814	-0.095978	0.0217079	9.80865e-06
PWY.7371..1.4.dihydroxy.6.naphthoate.biosynthesis.II	rs221017	G	C	0.121301	-0.126929	0.027489	3.88446e-06
PWY.7371..1.4.dihydroxy.6.naphthoate.biosynthesis.II	rs9623672	C	G	0.196096	-0.104503	0.0218298	1.69142e-06
PWY.7392..taxadiene.biosynthesis..engineered.	rs12620133	C	A	0.203167	0.176894	0.0360173	9.04508e-07
PWY.7392..taxadiene.biosynthesis..engineered.	rs17367434	A	T	0.165094	0.168407	0.0379598	9.1455e-06
PWY.7392..taxadiene.biosynthesis..engineered.	rs17437978	G	A	0.106237	0.218078	0.0464559	2.6752e-06
PWY.7392..taxadiene.biosynthesis..engineered.	rs55779704	C	T	0.238625	-0.14775	0.0333786	9.57799e-06
PWY.7392..taxadiene.biosynthesis..engineered.	rs78158506	C	T	0.0552142	-0.284961	0.0634364	7.05349e-06
PWY.7392..taxadiene.biosynthesis..engineered.	rs12933705	C	T	0.0939864	-0.239934	0.0525695	5.01558e-06
PWY.7392..taxadiene.biosynthesis..engineered.	rs4334283	A	G	0.462884	-0.128284	0.0287584	8.16695e-06
PWY.7392..taxadiene.biosynthesis..engineered.	rs2423253	G	A	0.133066	0.194926	0.0423964	4.2719e-06
PWY.7392..taxadiene.biosynthesis..engineered.	rs3827207	G	A	0.731967	-0.15646	0.0328339	1.88657e-06
PWY.7392..taxadiene.biosynthesis..engineered.	rs5759126	A	G	0.535373	-0.131514	0.0289209	5.43165e-06
PWY.7400..L.arginine.biosynthesis.IV..archaebacteria.	rs6603965	C	T	0.643205	-0.0786778	0.0171333	4.38819e-06
PWY.7400..L.arginine.biosynthesis.IV..archaebacteria.	rs72974159	C	T	0.177263	0.0996458	0.0218469	5.08891e-06
PWY.7400..L.arginine.biosynthesis.IV..archaebacteria.	rs67639354	G	T	0.25292	-0.0891229	0.02013	9.53943e-06
PWY.7400..L.arginine.biosynthesis.IV..archaebacteria.	rs12658046	T	C	0.340781	-0.0812905	0.0172559	2.46659e-06
PWY.7400..L.arginine.biosynthesis.IV..archaebacteria.	rs2910964	G	A	0.392802	0.0750064	0.0164125	4.87515e-06
PWY.7400..L.arginine.biosynthesis.IV..archaebacteria.	rs11747315	G	A	0.274188	0.0940498	0.0181342	2.14504e-07
PWY.7400..L.arginine.biosynthesis.IV..archaebacteria.	rs35569027	G	A	0.451022	0.0892195	0.0165028	6.43363e-08
PWY.7400..L.arginine.biosynthesis.IV..archaebacteria.	rs12254238	A	G	0.161674	-0.104066	0.0219845	2.20561e-06
PWY.7400..L.arginine.biosynthesis.IV..archaebacteria.	rs9300469	G	A	0.44351	-0.0763628	0.0169303	6.47021e-06
PWY.7400..L.arginine.biosynthesis.IV..archaebacteria.	rs12932449	A	G	0.0515282	0.176738	0.039081	6.11579e-06
PWY.7446..sulfoglycolysis	rs11691985	A	T	0.0994064	-0.294206	0.0578183	3.60997e-07
PWY.7446..sulfoglycolysis	rs1919443	A	G	0.0861027	-0.281398	0.0608104	3.70182e-06
PWY.7446..sulfoglycolysis	rs35490354	C	T	0.206551	-0.217557	0.042523	3.11701e-07
PWY.7446..sulfoglycolysis	rs7783534	G	C	0.710052	-0.197772	0.0382732	2.37404e-07
PWY.7446..sulfoglycolysis	rs4236575	T	C	0.779456	0.184543	0.0417051	9.64656e-06
PWY.7446..sulfoglycolysis	rs61445572	A	C	0.0788306	-0.304012	0.0660709	4.19872e-06
PWY.7446..sulfoglycolysis	rs4937552	G	C	0.390939	-0.172564	0.0346642	6.41961e-07
PWY.7446..sulfoglycolysis	rs12370008	C	T	0.267372	-0.186497	0.0385403	1.30489e-06
PWY.7446..sulfoglycolysis	rs12810337	A	G	0.0786292	-0.3032	0.0679819	8.19529e-06
PWY.7446..sulfoglycolysis	rs73154176	A	G	0.124924	0.272074	0.060464	6.80306e-06
PWY.7456..mannan.degradation	rs75364946	T	A	0.0549186	-0.170618	0.0380275	7.23346e-06
PWY.7456..mannan.degradation	rs10484380	G	A	0.10357	-0.134172	0.0276723	1.2434e-06
PWY.7456..mannan.degradation	rs2529194	C	T	0.130508	0.119914	0.0260095	4.01894e-06
PWY.7456..mannan.degradation	rs62568199	T	G	0.0768724	0.160038	0.0327229	1.00476e-06
PWY.7456..mannan.degradation	rs113296815	G	A	0.0707202	0.207512	0.0407773	3.60113e-07
PWY.7456..mannan.degradation	rs7987291	A	G	0.188888	0.123872	0.0276111	7.2467e-06
PWY.7456..mannan.degradation	rs7196834	C	T	0.350235	-0.0993086	0.0223151	8.57579e-06
PWY.841..superpathway.of.purine.nucleotides.de.novo.biosynthesis.I	rs12753986	C	T	0.0739675	-0.144732	0.0325718	8.85187e-06
PWY.841..superpathway.of.purine.nucleotides.de.novo.biosynthesis.I	rs11588127	G	A	0.154512	-0.109939	0.0230214	1.79236e-06
PWY.841..superpathway.of.purine.nucleotides.de.novo.biosynthesis.I	rs4954528	T	A	0.914912	-0.127826	0.0289295	9.93646e-06
PWY.841..superpathway.of.purine.nucleotides.de.novo.biosynthesis.I	rs60748324	C	T	0.0730989	0.149181	0.0312164	1.7623e-06
PWY.841..superpathway.of.purine.nucleotides.de.novo.biosynthesis.I	rs1584586	G	A	0.346666	0.0920891	0.0166959	3.47413e-08
PWY.841..superpathway.of.purine.nucleotides.de.novo.biosynthesis.I	rs35842518	G	A	0.0596521	0.153256	0.0337637	5.65014e-06
PWY.841..superpathway.of.purine.nucleotides.de.novo.biosynthesis.I	rs13162740	G	A	0.126842	0.109993	0.0241692	5.33977e-06
PWY.841..superpathway.of.purine.nucleotides.de.novo.biosynthesis.I	rs17644950	C	G	0.137048	-0.115465	0.0257536	7.34381e-06
PWY.841..superpathway.of.purine.nucleotides.de.novo.biosynthesis.I	rs35698389	A	G	0.12754	0.112728	0.0243454	3.65006e-06
PWY.841..superpathway.of.purine.nucleotides.de.novo.biosynthesis.I	rs57187632	C	A	0.0603515	-0.158755	0.0338797	2.78799e-06
PWY.841..superpathway.of.purine.nucleotides.de.novo.biosynthesis.I	rs878453	T	C	0.373889	0.0752095	0.0169436	9.04537e-06
PWY_ARG.POLYAMINE.SYN..superpathway.of.arginine.and.polyamine.biosynthesis	rs112683661	G	A	0.125286	-0.129237	0.0265462	1.12525e-06
PWY_ARG.POLYAMINE.SYN..superpathway.of.arginine.and.polyamine.biosynthesis	rs4841463	T	G	0.0958184	-0.164027	0.0301572	5.35625e-08
PWY_ARG.POLYAMINE.SYN..superpathway.of.arginine.and.polyamine.biosynthesis	rs1907895	G	A	0.37156	-0.0914668	0.0180325	3.92956e-07
PWY_ARG.POLYAMINE.SYN..superpathway.of.arginine.and.polyamine.biosynthesis	rs11596863	G	A	0.0800031	-0.150086	0.0324162	3.65752e-06
PWY_ARG.POLYAMINE.SYN..superpathway.of.arginine.and.polyamine.biosynthesis	rs7117995	C	A	0.555523	-0.0834466	0.0176362	2.22798e-06
PWY_ARG.POLYAMINE.SYN..superpathway.of.arginine.and.polyamine.biosynthesis	rs10845128	C	T	0.825109	-0.111202	0.0244437	5.38222e-06
PWY_ARG.POLYAMINE.SYN..superpathway.of.arginine.and.polyamine.biosynthesis	rs73162129	C	A	0.0841576	-0.149823	0.0327426	4.7443e-06
PWY_ARG.POLYAMINE.SYN..superpathway.of.arginine.and.polyamine.biosynthesis	rs4943736	C	G	0.550375	0.0810859	0.0180256	6.84749e-06
PWY_GLYCOLYSIS..glycolysis.I..from.glucose.6.phosphate.	rs548331	T	A	0.776195	0.0893695	0.019563	4.91691e-06
PWY_GLYCOLYSIS..glycolysis.I..from.glucose.6.phosphate.	rs496723	C	T	0.253629	0.0859215	0.0188819	5.35249e-06
PWY_GLYCOLYSIS..glycolysis.I..from.glucose.6.phosphate.	rs9659982	A	G	0.0955102	-0.126431	0.0281826	7.25232e-06
PWY_GLYCOLYSIS..glycolysis.I..from.glucose.6.phosphate.	rs60761380	A	G	0.11681	-0.115163	0.0251184	4.54403e-06
PWY_GLYCOLYSIS..glycolysis.I..from.glucose.6.phosphate.	rs76027112	A	G	0.119239	-0.12899	0.0270416	1.84166e-06
PWY_GLYCOLYSIS..glycolysis.I..from.glucose.6.phosphate.	rs79214669	G	T	0.0515445	-0.165555	0.0369057	7.2614e-06
PWY_GLYCOLYSIS..glycolysis.I..from.glucose.6.phosphate.	rs72639725	T	C	0.117943	-0.127613	0.0254577	5.36627e-07
PWY_GLYCOLYSIS..glycolysis.I..from.glucose.6.phosphate.	rs10499452	A	G	0.0598447	-0.154288	0.0342147	6.50082e-06
PWY_GLYCOLYSIS..glycolysis.I..from.glucose.6.phosphate.	rs62560771	T	A	0.273987	0.086881	0.0191971	6.01856e-06
PWY_GLYCOLYSIS..glycolysis.I..from.glucose.6.phosphate.	rs10761652	G	A	0.74949	0.0842213	0.0187175	6.80814e-06
PWY_GLYCOLYSIS..glycolysis.I..from.glucose.6.phosphate.	rs9512593	A	G	0.299083	0.0822548	0.0182347	6.45542e-06
PWY_GLYCOLYSIS..glycolysis.I..from.glucose.6.phosphate.	rs2025478	T	G	0.153308	-0.0996834	0.0225138	9.52582e-06
PWY_GLYCOLYSIS..glycolysis.I..from.glucose.6.phosphate.	rs7323649	G	T	0.167757	0.0960386	0.021546	8.29708e-06
PWY_GLYCOLYSIS..glycolysis.I..from.glucose.6.phosphate.	rs1394890	C	T	0.946721	-0.182706	0.0393463	3.4252e-06
PWY_GLYCOLYSIS..glycolysis.I..from.glucose.6.phosphate.	rs1398954	G	A	0.839316	0.105322	0.0225501	3.00353e-06
PWY_GLYCOLYSIS..glycolysis.I..from.glucose.6.phosphate.	rs12626113	C	T	0.246035	0.0910727	0.0196979	3.77377e-06
PWY_GLYCOLYSIS.E.D..superpathway.of.glycolysis.and.Entner.Doudoroff	rs73001914	A	G	0.182659	-0.099592	0.0217077	4.47804e-06
PWY_GLYCOLYSIS.E.D..superpathway.of.glycolysis.and.Entner.Doudoroff	rs7861671	G	C	0.824424	-0.0956664	0.0215059	8.65192e-06
PWY_GLYCOLYSIS.E.D..superpathway.of.glycolysis.and.Entner.Doudoroff	rs56355152	A	G	0.282307	0.0855056	0.0184332	3.50668e-06
PWY_GLYCOLYSIS.E.D..superpathway.of.glycolysis.and.Entner.Doudoroff	rs7305791	A	T	0.267398	-0.086344	0.0185708	3.32832e-06
PWY_GLYCOLYSIS.E.D..superpathway.of.glycolysis.and.Entner.Doudoroff	rs61641915	A	G	0.265486	0.0857279	0.0186268	4.17667e-06
PWY_GLYCOLYSIS.E.D..superpathway.of.glycolysis.and.Entner.Doudoroff	rs17122325	G	T	0.283931	0.0906787	0.0183615	7.87156e-07
PWY_GLYCOLYSIS.E.D..superpathway.of.glycolysis.and.Entner.Doudoroff	rs7228238	C	T	0.415585	-0.0898501	0.016609	6.31244e-08
PWY_GLYCOLYSIS.E.D..superpathway.of.glycolysis.and.Entner.Doudoroff	rs11661548	A	G	0.0689083	-0.146761	0.0324058	5.93037e-06
PWY_GLYCOLYSIS.E.D..superpathway.of.glycolysis.and.Entner.Doudoroff	rs2423617	A	G	0.416906	-0.0767759	0.016646	3.98299e-06
PWY_GLYOXYLATE.BYPASS..glyoxylate.cycle	rs938914	T	C	0.441336	-0.0944631	0.0213343	9.52224e-06
PWY_GLYOXYLATE.BYPASS..glyoxylate.cycle	rs62385620	T	A	0.113762	0.161437	0.03486	3.6387e-06
PWY_GLYOXYLATE.BYPASS..glyoxylate.cycle	rs245907	G	A	0.475389	-0.0983522	0.0210104	2.85327e-06
PWY_GLYOXYLATE.BYPASS..glyoxylate.cycle	rs3801158	G	C	0.802068	-0.125045	0.0269673	3.5368e-06
PWY_GLYOXYLATE.BYPASS..glyoxylate.cycle	rs10866960	T	C	0.716727	-0.1047	0.0233281	7.18463e-06
[truncated: 389 more rows]

## Sheet: Table S5
Table S5. Used IVs of gout from GBMI and urate level from meta 76 biobanks.
[truncated: 136 more rows]

[truncated: 14 more sheets: Table S6, Table S7, Table S8, Table S9, Table S10, Table S11, Table S12, Table S13, Table S14, Table S15, Table S16, Table S17, Table S18, Table S19]
